# Supplementary material for: xCell: digitally portraying the tissue cellular heterogeneity landscape
Source: Genome Biol. 2017 Nov 15;18:220. doi: 10.1186/s13059-017-1349-1 (PMC5688663; doi:10.1186/s13059-017-1349-1)
Supplement: Supplementary file 4 — Summary table of the statistical significance analysis in the testing mixtures. (XLSX 50 kb) [file 13059_2017_1349_MOESM4_ESM.xlsx]

## Sheet: Sheet1
	xCell scores			With statistical significance
		% non negligible			% non negligible		% of non significant
	Average R	In mixture cell types	Other cell types	Average R	In mixture cell types	Other cell types	In mixture cell types	Other cell types
test1_blueprint_n9	0.848691	0.816	0.327636	0.828287	0.731556	0.193745	0.103486	0.408657
test1_encode_n6	0.871833	0.869333	0.363724	0.744435	0.763333	0.228414	0.121933	0.372014
test1_fantom_n10	0.914274	0.8964	0.528151	0.890337	0.8352	0.369208	0.0682731	0.300943
test1_hpca_n10	0.849181	0.93	0.80928	0.839479	0.82	0.41176	0.11828	0.491202
test1_iris_n10	0.852864	0.9232	0.754196	0.824644	0.7492	0.319843	0.188475	0.575915
test1_novershtern_n10	0.720786	0.862	0.71896	0.691197	0.6456	0.29616	0.251044	0.588072
test2_blueprint_n9	0.895265	0.872889	0.313745	0.891822	0.793778	0.187418	0.0906314	0.402643
test2_encode_n6	0.855333	0.86	0.365931	0.73763	0.752	0.214483	0.125581	0.413871
test2_fantom_n10	0.885458	0.878	0.531608	0.864573	0.7984	0.332314	0.0906606	0.374889
test2_hpca_n10	0.87241	0.9456	0.79096	0.861003	0.7992	0.426	0.154822	0.461414
test2_iris_n10	0.827138	0.9424	0.733385	0.807103	0.7868	0.322615	0.16511	0.560101
test2_novershtern_n10	0.614033	0.8536	0.737255	0.58691	0.6112	0.313176	0.283974	0.575213
test3_blueprint_n9	0.904355	0.886667	0.310182	0.897677	0.796889	0.185673	0.101253	0.401407
test3_encode_n6	0.858296	0.864	0.37607	0.800039	0.767333	0.200912	0.111883	0.465759
test3_fantom_n10	0.69574	0.8772	0.38166	0.659623	0.726	0.235623	0.172367	0.382638
test3_hpca_n10	0.903686	0.8396	0.717231	0.886228	0.6736	0.347308	0.197713	0.515766
test3_iris_n10	0.81305	0.9476	0.702275	0.792895	0.8136	0.295686	0.14141	0.578959
test3_novershtern_n10	0.795297	0.8916	0.6836	0.759906	0.6604	0.29608	0.259309	0.566881
pval = 0.2	0.832094	0.886449	0.563658	0.797988	0.751338	0.287579	0.152567	0.468686
pval = 0.05	0.832094	0.886449	0.563658	0.743463	0.57639	0.168825	0.350265	0.681417
