# Supplementary material for: xCell: digitally portraying the tissue cellular heterogeneity landscape
Source: Genome Biol. 2017 Nov 15;18:220. doi: 10.1186/s13059-017-1349-1 (PMC5688663; doi:10.1186/s13059-017-1349-1)
Supplement: Supplementary file 6 — xCell scores of 9947 samples from TCGA and TARGET. (TSV 6996 kb) [file 13059_2017_1349_MOESM6_ESM.tsv]

	TCGA.V4.A9EE.01	TCGA.VD.AA8N.01	TCGA.V4.A9EI.01	TCGA.VD.AA8O.01	TCGA.WC.A888.01	TCGA.WC.A881.01	TCGA.WC.A88A.01	TCGA.YZ.A980.01	TCGA.V4.A9EO.01	TCGA.WC.A87U.01	TCGA.VD.A8KD.01	TCGA.VD.AA8Q.01	TCGA.VD.A8KH.01	TCGA.V4.A9F8.01	TCGA.VD.A8KF.01	TCGA.VD.A8KI.01	TCGA.V4.A9EA.01	TCGA.VD.A8KM.01	TCGA.V4.A9EQ.01	TCGA.VD.AA8M.01	TCGA.WC.A87T.01	TCGA.WC.A880.01	TCGA.V4.A9EL.01	TCGA.WC.A885.01	TCGA.WC.AA9E.01	TCGA.V4.A9F0.01	TCGA.WC.A87Y.01	TCGA.V4.A9ET.01	TCGA.V3.A9ZX.01	TCGA.V4.A9EF.01	TCGA.V3.A9ZY.01	TCGA.VD.A8KK.01	TCGA.V4.A9EH.01	TCGA.V4.A9EM.01	TCGA.VD.A8KJ.01	TCGA.VD.A8KO.01	TCGA.V4.A9E9.01	TCGA.V4.A9E8.01	TCGA.V4.A9ED.01	TCGA.V4.A9F4.01	TCGA.VD.AA8S.01	TCGA.VD.A8K7.01	TCGA.V4.A9EJ.01	TCGA.VD.A8KA.01	TCGA.V4.A9F5.01	TCGA.V4.A9EU.01	TCGA.VD.AA8T.01	TCGA.YZ.A982.01	TCGA.V4.A9EZ.01
aDC	5.877e-02	1.138e-01	4.302e-02	8.711e-02	2.079e-01	3.754e-02	4.793e-02	4.031e-02	9.455e-03	2.303e-02	1.438e-01	6.794e-02	-5.332e-18	5.547e-02	2.186e-02	7.093e-02	3.116e-02	2.295e-01	3.682e-02	2.732e-02	3.591e-18	1.949e-02	1.223e-01	2.598e-19	2.191e-02	4.978e-02	9.218e-02	2.696e-02	1.433e-01	4.371e-02	3.862e-02	6.108e-02	1.067e-01	2.508e-02	-2.426e-19	1.818e-18	2.356e-02	1.403e-01	9.247e-02	2.204e-02	3.688e-02	4.359e-18	2.541e-02	-1.089e-18	1.654e-02	5.830e-02	9.637e-03	7.089e-02	4.364e-02
Adipocytes	1.375e-19	3.926e-03	3.663e-21	-2.367e-21	-5.244e-20	-3.711e-19	-3.813e-19	2.841e-02	-7.923e-20	5.818e-19	1.078e-19	2.376e-03	9.558e-04	4.462e-03	4.999e-20	-1.298e-19	1.946e-19	-1.625e-19	0.000e+00	-2.387e-19	-1.452e-19	1.035e-19	6.259e-19	-3.302e-19	-7.464e-19	-8.055e-20	8.156e-03	1.980e-21	4.984e-03	-1.484e-19	2.073e-20	2.218e-19	2.306e-19	6.940e-03	-4.937e-19	1.048e-19	1.049e-18	2.357e-03	0.000e+00	-1.528e-19	3.225e-19	-1.311e-19	4.701e-19	-1.292e-19	4.085e-19	5.152e-21	-3.110e-20	2.095e-03	0.000e+00
Astrocytes	-1.621e-17	-2.176e-17	-1.587e-17	-2.469e-17	-2.434e-17	-1.716e-17	-1.515e-17	-3.341e-18	-1.432e-17	-2.206e-17	-1.401e-17	2.203e-17	-1.573e-17	7.030e-18	-1.635e-17	-2.597e-17	8.065e-18	8.474e-19	-2.316e-17	-2.227e-17	-2.224e-17	-1.668e-17	-1.539e-17	-2.215e-17	-1.135e-17	-1.707e-17	-1.683e-17	-1.904e-17	-2.189e-17	-2.202e-17	-9.324e-18	-2.004e-17	-2.778e-17	-8.633e-18	-1.665e-17	-1.590e-17	-1.901e-17	-1.710e-17	-1.129e-17	-1.732e-17	-1.830e-18	-1.833e-17	-2.461e-17	-1.768e-17	-1.748e-17	-1.531e-17	-1.675e-17	-2.069e-17	-2.491e-17
B-cells	4.805e-02	3.549e-02	2.253e-02	3.487e-02	2.304e-01	4.584e-02	2.445e-02	-1.367e-18	2.883e-02	1.637e-02	2.081e-01	1.200e-02	5.821e-02	6.281e-21	4.334e-02	3.486e-02	3.406e-02	5.010e-01	-2.585e-20	-6.169e-19	3.383e-02	2.265e-02	8.619e-02	1.054e-02	8.434e-02	2.136e-02	3.573e-02	2.316e-02	3.642e-02	1.453e-02	9.951e-19	1.667e-02	2.526e-02	3.884e-03	4.399e-02	5.356e-02	2.891e-02	3.642e-02	3.361e-03	3.604e-02	9.390e-19	7.487e-02	2.303e-02	6.735e-02	1.473e-02	3.766e-02	3.955e-02	1.783e-02	2.561e-02
Basophils	6.992e-02	2.074e-01	1.173e-01	1.978e-01	1.843e-01	1.881e-01	1.598e-01	2.855e-01	1.450e-01	1.325e-01	9.878e-02	2.652e-01	4.456e-02	2.749e-01	1.272e-01	2.471e-01	2.078e-01	1.207e-01	2.681e-01	1.940e-01	7.966e-02	1.449e-01	1.814e-01	1.866e-01	1.691e-01	1.541e-01	1.538e-01	2.763e-01	1.508e-01	1.721e-01	2.217e-01	2.231e-01	2.247e-01	1.026e-01	9.187e-02	9.225e-02	2.031e-01	2.553e-01	2.131e-01	1.227e-01	2.008e-01	8.599e-02	1.338e-01	1.402e-01	2.317e-01	1.224e-01	1.045e-01	2.701e-01	2.335e-01
CD4+ memory T-cells	9.069e-02	3.349e-02	7.131e-02	4.375e-02	1.114e-01	3.436e-02	3.581e-02	8.792e-21	6.331e-02	7.640e-02	1.471e-01	9.739e-20	7.233e-02	-9.624e-19	7.448e-02	6.740e-03	6.376e-19	1.773e-01	-1.644e-18	1.306e-02	9.398e-02	6.991e-02	1.010e-01	1.552e-02	7.608e-02	3.397e-02	6.105e-02	-1.189e-20	8.909e-02	3.532e-02	1.159e-03	1.706e-02	2.441e-02	3.956e-03	8.037e-02	1.134e-01	2.056e-19	-7.427e-22	5.418e-03	8.682e-02	7.514e-20	1.152e-01	5.706e-02	1.824e-02	8.144e-03	5.158e-02	5.079e-02	6.327e-03	-6.963e-20
CD4+ naive T-cells	9.754e-02	5.435e-02	2.526e-02	8.273e-02	1.495e-01	4.300e-02	4.144e-02	2.075e-19	7.318e-02	3.410e-02	1.517e-01	2.591e-02	4.748e-02	5.385e-02	5.604e-02	2.782e-02	1.247e-18	1.921e-01	4.572e-02	1.952e-02	4.866e-02	4.972e-02	8.481e-02	1.225e-02	6.504e-02	5.467e-02	7.562e-02	2.197e-02	7.985e-02	4.889e-02	2.960e-02	2.920e-02	4.254e-02	5.304e-02	3.544e-02	6.299e-02	1.439e-02	1.080e-01	4.276e-02	7.542e-02	6.988e-02	4.916e-02	4.182e-02	5.049e-02	8.863e-03	5.842e-02	1.012e-01	6.793e-02	1.750e-02
CD4+ T-cells	2.485e-18	3.316e-18	-1.588e-19	1.289e-17	-3.853e-19	-1.943e-18	-4.157e-19	4.958e-18	-8.366e-19	-1.179e-18	-1.493e-20	7.014e-18	3.831e-18	-7.596e-18	1.268e-18	1.097e-17	9.042e-18	3.986e-19	-1.315e-17	5.359e-18	-2.948e-18	-7.882e-19	-5.540e-19	-9.893e-19	2.538e-18	-3.214e-18	4.270e-18	1.303e-17	2.301e-18	1.787e-18	-3.671e-19	8.162e-18	-5.260e-18	-2.395e-18	2.043e-18	6.448e-20	1.309e-17	3.630e-18	1.700e-18	6.056e-19	6.583e-18	1.307e-18	2.925e-18	3.134e-18	7.511e-18	-1.802e-18	-5.872e-19	1.110e-17	1.531e-17
CD4+ Tcm	-2.504e-18	-5.426e-18	2.656e-18	1.192e-18	2.504e-17	4.896e-18	-8.851e-19	6.881e-03	-6.146e-19	1.268e-02	-3.432e-18	0.000e+00	8.810e-03	7.258e-04	2.709e-03	8.003e-21	5.303e-03	-1.918e-18	1.023e-18	2.553e-02	1.032e-02	4.981e-19	4.212e-18	2.826e-03	9.991e-19	-8.037e-19	-3.342e-18	1.678e-02	-6.275e-20	4.016e-03	3.000e-02	-1.642e-19	1.807e-02	9.515e-03	1.507e-02	-1.017e-18	5.741e-19	3.391e-18	-5.692e-19	8.219e-19	-5.239e-20	1.178e-02	9.691e-03	7.886e-03	6.593e-03	7.880e-20	1.051e-02	-1.775e-19	-1.274e-18
CD4+ Tem	1.471e-17	3.269e-17	1.501e-18	-2.779e-18	2.199e-17	4.308e-18	9.768e-18	-3.550e-18	-1.429e-17	8.294e-18	-2.472e-18	-2.942e-18	-1.134e-18	8.514e-18	-1.840e-17	-1.563e-18	-1.673e-17	1.151e-17	-7.367e-19	-4.527e-18	1.293e-18	1.210e-17	7.773e-18	-5.677e-18	8.333e-18	-2.908e-18	-6.645e-18	-8.827e-18	8.841e-18	4.445e-19	-1.222e-17	-4.315e-19	-2.366e-18	-1.663e-19	-2.171e-19	-2.384e-17	-5.731e-18	7.851e-18	1.315e-18	3.909e-18	3.196e-18	8.821e-19	-7.843e-18	-1.771e-17	-7.582e-18	5.104e-18	6.009e-18	-2.277e-17	1.737e-17
CD8+ naive T-cells	1.188e-02	7.901e-03	7.754e-03	1.621e-02	3.129e-02	7.410e-03	1.176e-02	-8.575e-18	2.775e-20	5.250e-03	2.842e-02	2.224e-04	3.997e-20	5.946e-18	6.116e-03	2.984e-04	2.584e-18	2.573e-02	3.950e-18	6.976e-19	1.140e-02	0.000e+00	2.452e-02	1.044e-18	1.442e-02	6.457e-03	2.114e-02	3.431e-19	1.996e-02	2.639e-03	6.759e-19	3.168e-20	1.070e-03	-8.359e-19	9.159e-03	6.570e-03	1.121e-18	-2.711e-20	-4.968e-21	7.253e-03	9.276e-19	1.003e-02	3.739e-03	8.682e-20	-4.490e-19	6.787e-03	1.568e-03	2.487e-18	3.631e-18
CD8+ T-cells	4.773e-02	-1.674e-19	5.408e-03	1.498e-02	1.160e-01	-2.235e-19	-8.308e-19	-2.849e-18	1.006e-02	2.403e-03	1.102e-01	2.598e-18	1.038e-02	-2.257e-18	1.817e-02	-7.490e-19	-1.875e-18	1.396e-01	-3.858e-18	1.172e-18	2.823e-02	1.059e-03	5.321e-02	2.991e-19	4.655e-03	2.530e-20	7.143e-02	-2.678e-18	5.370e-02	1.261e-19	-3.988e-18	-6.307e-19	-5.545e-21	1.213e-04	8.315e-03	1.110e-02	7.016e-19	8.554e-20	-8.709e-20	1.488e-02	-2.006e-18	1.675e-02	1.254e-02	2.500e-04	3.576e-18	9.424e-03	1.929e-02	7.383e-19	-9.019e-19
CD8+ Tcm	9.016e-03	-1.158e-18	1.434e-18	-5.051e-20	9.223e-02	-1.275e-17	-3.438e-18	1.562e-17	-3.469e-18	-5.165e-19	7.104e-02	6.905e-18	4.961e-18	8.042e-19	1.154e-18	2.401e-18	-1.786e-17	1.253e-01	-7.341e-18	-2.790e-17	-1.963e-19	-4.791e-18	2.370e-02	4.126e-18	-3.384e-19	2.043e-18	1.736e-02	-3.985e-18	4.142e-02	7.116e-18	1.315e-17	5.176e-18	2.806e-19	-5.450e-18	2.565e-19	4.273e-18	-3.827e-18	2.594e-18	1.658e-18	1.538e-18	-1.988e-17	-5.408e-18	-3.442e-18	-7.152e-20	1.743e-17	2.163e-18	2.027e-18	8.363e-18	4.133e-18
CD8+ Tem	6.328e-18	-6.331e-18	4.091e-18	5.274e-18	1.207e-02	5.000e-18	-8.668e-18	4.909e-18	-4.572e-18	4.578e-18	8.645e-03	-1.422e-17	7.839e-18	5.289e-17	-2.562e-18	8.764e-18	-6.123e-17	2.687e-02	1.509e-17	2.037e-17	5.027e-19	8.501e-18	-1.425e-19	2.987e-17	1.223e-17	-8.937e-18	4.379e-19	2.859e-17	2.884e-18	-5.230e-18	-1.274e-17	1.700e-17	3.982e-19	2.247e-17	-5.577e-18	3.184e-18	2.937e-17	-1.251e-18	-2.352e-17	9.010e-18	4.530e-17	4.451e-18	-2.413e-17	-1.371e-17	1.370e-17	-8.884e-18	1.013e-17	-1.518e-17	-2.842e-18
cDC	2.250e-03	1.826e-02	2.028e-20	8.478e-19	1.757e-03	3.278e-19	2.069e-21	1.243e-18	-5.472e-19	-9.178e-20	-1.900e-19	-2.919e-18	3.305e-19	4.902e-19	3.765e-21	1.885e-18	-8.305e-18	1.321e-19	1.827e-02	6.770e-18	5.029e-18	8.367e-21	5.774e-03	3.950e-18	-2.607e-18	4.386e-19	2.164e-18	2.364e-18	2.739e-03	9.448e-19	-3.902e-18	-9.210e-19	-3.513e-18	7.817e-18	-4.150e-18	-3.241e-19	6.803e-18	7.661e-03	2.628e-03	0.000e+00	6.752e-20	-1.018e-19	1.091e-18	1.996e-18	-1.551e-18	5.796e-20	7.182e-19	6.550e-19	-8.880e-19
Chondrocytes	-4.461e-19	2.193e-02	3.382e-18	1.475e-03	7.228e-19	5.821e-18	-6.494e-19	3.156e-02	1.280e-18	4.757e-18	7.148e-19	4.060e-02	1.799e-03	1.693e-02	5.280e-20	6.133e-18	6.663e-03	8.606e-03	5.206e-03	-1.275e-18	2.966e-18	1.403e-19	-1.446e-18	-1.521e-17	-2.671e-18	9.138e-02	1.014e-02	9.425e-03	-2.123e-18	7.170e-18	-9.572e-18	5.158e-19	3.883e-18	2.709e-02	2.080e-18	-8.682e-18	3.138e-18	5.924e-02	6.111e-02	2.035e-02	4.253e-02	-2.688e-18	-1.617e-18	2.728e-19	0.000e+00	8.078e-20	1.250e-18	-1.567e-18	3.986e-03
Class-switched memory B-cells	1.435e-02	3.488e-02	2.924e-03	3.463e-02	6.882e-02	6.725e-03	1.655e-02	4.976e-19	1.719e-02	7.098e-03	7.825e-02	8.982e-03	3.850e-02	2.816e-02	2.489e-02	1.645e-02	5.821e-02	1.394e-01	3.424e-02	3.483e-03	2.225e-02	2.796e-19	4.252e-02	6.894e-03	1.239e-02	3.312e-02	2.457e-02	2.415e-02	1.334e-02	3.309e-02	9.011e-03	3.909e-02	1.964e-02	9.768e-04	1.474e-02	1.340e-02	3.533e-02	1.878e-02	4.383e-02	2.115e-02	2.259e-02	2.387e-02	-5.523e-21	1.362e-02	3.436e-02	2.381e-02	3.100e-02	2.408e-02	5.701e-03
CLP	7.986e-02	5.489e-02	5.654e-02	2.172e-02	6.245e-02	5.361e-02	3.338e-02	1.100e-02	3.479e-02	3.115e-02	7.621e-02	3.033e-02	6.701e-02	1.018e-19	3.530e-02	1.311e-02	1.396e-19	4.496e-02	3.592e-03	1.758e-02	4.616e-02	1.982e-02	8.469e-02	2.950e-02	3.857e-02	3.779e-02	4.365e-02	1.653e-02	6.118e-02	3.626e-02	3.201e-03	4.272e-02	2.885e-02	2.547e-02	5.024e-02	3.076e-02	1.348e-02	-1.296e-19	1.295e-02	2.888e-02	-1.523e-18	5.043e-02	2.308e-02	2.167e-03	3.494e-02	3.543e-02	3.349e-02	6.924e-20	3.288e-03
CMP	-2.372e-18	-1.529e-18	9.226e-19	-7.277e-19	-2.943e-18	-1.904e-18	-2.848e-18	-2.664e-18	-3.836e-18	2.441e-03	2.149e-18	1.668e-19	3.643e-18	1.199e-17	7.095e-19	5.730e-18	-1.116e-18	-3.053e-18	-1.633e-19	7.550e-18	8.593e-03	9.288e-20	1.690e-18	-3.126e-20	1.673e-18	-4.316e-18	-2.812e-18	1.426e-18	5.404e-19	5.763e-19	3.870e-19	-1.653e-18	-1.784e-18	2.983e-20	2.002e-20	5.109e-03	-2.961e-19	-6.278e-19	-6.291e-18	4.783e-19	-1.614e-19	2.967e-03	1.962e-03	-4.345e-19	-3.017e-18	1.512e-18	-1.159e-18	-1.977e-18	-8.222e-19
DC	2.715e-02	5.884e-02	2.139e-02	4.953e-02	9.604e-02	1.293e-02	2.330e-02	5.141e-21	5.020e-03	4.371e-03	7.540e-02	3.072e-02	-3.499e-20	2.163e-02	1.261e-02	3.239e-02	1.949e-03	1.211e-01	5.157e-02	7.233e-03	0.000e+00	8.480e-03	5.431e-02	2.651e-19	1.926e-03	2.913e-02	1.888e-02	3.883e-19	6.066e-02	1.993e-02	6.346e-03	1.922e-02	2.076e-02	3.451e-03	9.512e-22	3.275e-04	6.293e-03	9.524e-02	4.364e-02	1.326e-02	1.999e-02	-2.840e-19	3.657e-03	2.969e-04	3.820e-03	3.668e-02	6.438e-03	3.083e-02	1.227e-02
Endothelial cells	5.493e-02	1.808e-01	6.724e-02	5.737e-02	4.766e-02	6.449e-02	1.142e-01	7.487e-02	4.934e-02	6.514e-02	3.482e-02	2.052e-01	5.682e-02	1.393e-01	4.691e-02	7.805e-02	1.283e-01	1.233e-01	1.844e-01	8.173e-02	4.352e-02	7.947e-02	6.252e-02	4.778e-02	3.931e-02	7.251e-02	2.563e-02	8.511e-02	6.062e-02	9.031e-02	1.311e-01	9.241e-02	7.343e-02	7.687e-02	8.310e-02	3.725e-02	1.221e-01	1.769e-01	1.658e-01	9.340e-02	1.596e-01	7.296e-02	8.782e-02	6.671e-02	5.511e-02	6.029e-02	5.492e-02	9.367e-02	1.013e-01
Eosinophils	2.075e-02	8.264e-03	-1.468e-20	1.865e-02	1.655e-02	-2.225e-19	1.412e-03	1.089e-18	8.707e-03	7.888e-03	1.962e-02	2.196e-19	3.486e-03	1.794e-02	2.273e-02	4.852e-03	2.602e-02	1.602e-02	2.168e-02	3.251e-03	7.802e-03	-1.059e-18	7.093e-03	-5.254e-19	4.640e-03	1.704e-02	6.227e-03	9.643e-03	9.271e-04	9.626e-03	1.421e-02	1.146e-03	3.379e-19	2.244e-02	3.643e-03	3.016e-03	2.259e-03	3.543e-02	1.783e-02	7.008e-03	1.293e-02	6.312e-03	1.936e-03	1.837e-02	-2.617e-19	1.780e-02	1.330e-02	1.286e-02	6.380e-03
Epithelial cells	1.097e-02	8.197e-03	8.245e-03	1.216e-02	9.348e-03	5.897e-04	3.099e-04	5.041e-03	6.920e-03	4.930e-03	5.863e-03	5.619e-03	6.462e-02	1.895e-02	0.000e+00	1.346e-02	5.775e-02	4.874e-03	1.033e-02	9.658e-03	1.405e-03	6.686e-03	2.210e-03	1.581e-02	9.902e-04	8.148e-03	5.610e-03	1.013e-02	2.639e-03	6.847e-03	9.240e-03	1.550e-02	6.596e-03	3.500e-02	6.615e-03	4.758e-03	2.189e-02	2.963e-02	1.503e-02	4.031e-03	1.187e-02	9.997e-03	1.426e-02	1.652e-02	8.534e-03	1.627e-03	6.123e-03	3.693e-03	2.014e-02
Erythrocytes	1.630e-19	-9.954e-19	7.031e-19	-2.903e-18	1.498e-18	2.550e-18	1.870e-18	2.424e-18	-1.562e-18	-5.641e-19	4.819e-19	-3.641e-18	5.821e-19	4.623e-18	-4.838e-19	-3.018e-18	1.172e-18	-1.493e-19	3.835e-19	-1.980e-18	-8.018e-19	-1.429e-18	-3.640e-18	3.147e-18	-5.119e-20	-5.598e-20	6.107e-19	-1.221e-19	-1.556e-18	5.962e-20	2.921e-19	9.188e-19	-2.734e-18	9.301e-19	1.461e-18	3.789e-19	8.890e-19	-2.257e-18	-8.706e-19	7.598e-19	1.798e-18	1.598e-19	-1.462e-18	3.672e-19	-8.223e-19	2.849e-19	-1.540e-18	-2.388e-18	-1.524e-19
Fibroblasts	6.143e-02	6.750e-02	1.094e-01	4.630e-02	6.965e-02	3.153e-02	1.434e-02	7.127e-02	3.967e-02	3.666e-02	8.675e-02	3.994e-02	4.700e-02	8.103e-02	9.940e-02	4.965e-02	9.438e-18	8.938e-02	7.458e-02	2.048e-02	8.858e-03	8.772e-19	8.281e-02	-1.084e-19	-7.549e-19	1.014e-01	9.195e-02	1.648e-02	9.400e-02	7.687e-02	1.769e-02	3.153e-02	1.300e-02	1.261e-02	7.421e-03	2.481e-02	-3.627e-19	3.263e-02	7.198e-02	4.047e-02	1.849e-02	1.844e-02	9.810e-20	2.246e-02	1.110e-01	1.139e-01	7.678e-02	1.955e-02	3.543e-02
GMP	-2.048e-17	-1.075e-17	3.140e-17	-3.487e-18	-3.189e-17	-4.797e-17	-3.836e-18	5.661e-18	-5.711e-18	-1.735e-17	-1.226e-18	3.159e-18	-1.237e-17	4.191e-18	-2.836e-17	-3.577e-18	-1.727e-17	-1.701e-17	3.719e-18	1.987e-18	1.806e-17	-2.861e-17	-2.163e-17	-4.434e-18	-2.354e-17	-1.113e-18	-1.221e-18	-1.005e-18	-2.130e-17	-1.086e-17	7.138e-19	-4.376e-18	1.087e-17	-4.626e-18	-8.215e-18	-2.222e-17	-4.529e-18	4.397e-18	2.990e-18	-2.093e-17	-1.122e-17	-1.376e-17	-7.613e-18	-3.239e-17	-1.520e-17	-5.396e-18	-2.104e-17	-9.481e-17	1.374e-17
Hepatocytes	4.645e-03	6.263e-03	4.528e-03	4.348e-03	7.641e-03	4.600e-05	4.414e-03	8.105e-03	6.090e-03	2.525e-20	5.634e-03	5.986e-19	0.000e+00	7.958e-03	5.245e-03	6.724e-03	1.028e-02	6.825e-03	6.415e-03	8.267e-03	-6.660e-19	5.529e-03	6.015e-03	3.765e-03	6.793e-03	6.701e-03	6.602e-03	8.353e-03	5.228e-03	7.829e-03	6.345e-03	7.377e-03	2.339e-04	1.106e-02	2.060e-03	-2.183e-21	8.757e-03	5.860e-03	7.119e-03	3.482e-03	9.117e-03	3.600e-04	-2.125e-20	7.216e-03	7.176e-03	4.961e-03	5.228e-03	3.855e-03	7.750e-03
HSC	1.745e-01	8.320e-02	1.475e-01	7.857e-02	1.182e-01	1.521e-01	1.112e-01	1.519e-01	1.047e-01	2.378e-01	1.220e-01	2.408e-01	1.865e-01	9.618e-02	2.420e-01	6.029e-02	1.600e-01	9.379e-02	1.635e-01	1.805e-01	2.270e-01	2.020e-01	5.601e-02	1.623e-01	8.508e-02	1.258e-01	7.428e-02	1.344e-01	1.621e-01	1.835e-01	1.830e-01	1.154e-01	1.514e-01	1.686e-01	1.839e-01	1.812e-01	1.780e-01	1.015e-01	1.544e-01	2.449e-01	2.388e-01	2.194e-01	2.192e-01	2.039e-01	7.208e-02	1.775e-01	2.334e-01	1.553e-01	1.368e-01
iDC	1.649e-03	1.224e-01	2.490e-02	8.214e-02	7.715e-02	4.026e-02	5.225e-02	-1.712e-18	3.523e-02	2.300e-02	7.332e-02	8.378e-02	2.262e-02	5.574e-02	3.358e-02	5.922e-02	0.000e+00	1.008e-01	1.357e-01	3.746e-02	1.090e-02	3.992e-02	4.299e-02	2.165e-02	1.491e-02	4.633e-02	5.430e-18	0.000e+00	7.134e-02	4.185e-02	1.747e-02	3.599e-02	2.106e-02	3.186e-18	4.567e-03	1.277e-02	4.112e-02	1.007e-01	1.074e-01	5.508e-02	7.275e-02	1.114e-02	1.460e-02	1.963e-02	2.709e-02	4.278e-02	4.042e-02	2.862e-02	2.914e-02
Keratinocytes	-1.177e-18	-3.942e-19	4.061e-18	5.058e-18	-2.727e-18	7.740e-19	-2.115e-18	-4.717e-18	-1.268e-19	-6.552e-19	2.559e-19	-2.589e-18	-1.137e-20	2.316e-18	-4.567e-19	4.689e-18	-1.841e-18	-7.520e-19	-2.402e-18	8.838e-18	-2.289e-19	-2.134e-18	-4.125e-19	-1.755e-18	1.346e-18	6.791e-19	1.323e-20	-8.087e-19	9.192e-19	1.738e-19	1.254e-18	-1.199e-18	1.293e-18	-9.282e-19	2.791e-20	2.128e-18	-2.304e-18	1.358e-18	-5.367e-19	-1.152e-18	-4.556e-18	9.643e-19	-1.706e-19	2.790e-18	-2.473e-19	2.597e-18	1.954e-19	-1.887e-18	2.998e-18
ly Endothelial cells	1.243e-02	2.002e-01	2.437e-02	5.156e-02	1.179e-02	3.667e-02	1.113e-01	1.836e-02	3.175e-02	1.915e-02	4.218e-03	2.378e-01	2.350e-02	1.436e-01	9.312e-03	8.669e-02	1.329e-01	1.238e-01	2.028e-01	5.234e-02	1.354e-02	6.105e-02	3.144e-02	2.870e-02	2.602e-02	2.445e-02	-5.761e-18	7.855e-02	8.132e-03	4.596e-02	1.541e-01	8.333e-02	4.565e-02	4.104e-02	4.308e-02	8.998e-03	1.415e-01	2.540e-01	1.946e-01	5.565e-02	1.964e-01	3.440e-02	7.066e-02	3.132e-02	2.220e-02	1.660e-02	2.037e-02	6.084e-02	1.311e-01
Macrophages	6.394e-02	1.064e-01	8.269e-02	9.526e-02	1.398e-01	5.041e-02	6.253e-02	1.703e-02	4.694e-02	4.378e-02	1.270e-01	1.023e-01	3.637e-02	5.264e-02	5.339e-02	6.789e-02	3.155e-02	2.136e-01	6.011e-02	5.922e-02	3.595e-02	5.255e-02	1.546e-01	4.250e-02	3.952e-02	8.604e-02	7.796e-02	3.309e-02	1.070e-01	6.793e-02	5.645e-02	5.696e-02	5.697e-02	6.737e-02	5.893e-02	3.145e-02	4.805e-02	1.196e-01	7.235e-02	4.568e-02	4.897e-02	2.551e-02	6.078e-02	2.758e-02	4.652e-02	1.056e-01	4.573e-02	7.049e-02	5.837e-02
Macrophages M1	5.367e-02	9.873e-02	6.621e-02	7.491e-02	1.119e-01	4.147e-02	5.721e-02	3.241e-02	3.889e-02	4.367e-02	9.586e-02	8.728e-02	2.048e-02	7.936e-02	3.855e-02	7.283e-02	5.602e-02	1.613e-01	6.517e-02	6.446e-02	2.711e-02	5.353e-02	1.195e-01	4.811e-02	3.403e-02	7.237e-02	7.661e-02	5.862e-02	9.332e-02	6.796e-02	6.374e-02	6.049e-02	6.799e-02	6.271e-02	5.362e-02	2.585e-02	5.966e-02	1.218e-01	8.143e-02	4.446e-02	6.024e-02	2.005e-02	5.492e-02	3.769e-02	5.002e-02	8.153e-02	2.994e-02	8.686e-02	7.249e-02
Macrophages M2	3.399e-02	5.525e-02	3.931e-02	5.622e-02	3.520e-02	2.961e-02	4.553e-02	2.667e-02	4.635e-02	2.474e-02	3.328e-02	6.519e-02	4.565e-02	3.607e-02	3.639e-02	4.918e-02	2.593e-02	6.399e-02	4.439e-02	3.645e-02	2.648e-02	2.622e-02	4.464e-02	2.874e-02	2.977e-02	4.509e-02	3.050e-02	2.507e-02	3.189e-02	4.149e-02	3.336e-02	3.855e-02	2.709e-02	4.222e-02	3.311e-02	2.134e-02	3.299e-02	7.476e-02	3.375e-02	3.167e-02	4.030e-02	2.689e-02	4.408e-02	2.986e-02	4.377e-02	4.747e-02	3.741e-02	4.597e-02	3.014e-02
Mast cells	8.114e-02	3.951e-02	7.641e-02	4.637e-02	4.813e-02	5.459e-02	5.858e-02	3.169e-02	7.503e-02	5.402e-02	7.023e-02	2.590e-02	5.766e-02	3.713e-02	7.936e-02	4.161e-02	2.385e-02	6.535e-02	3.575e-02	3.780e-02	6.635e-02	6.581e-02	7.287e-02	3.704e-02	6.699e-02	5.451e-02	5.942e-02	4.239e-02	6.655e-02	5.945e-02	3.539e-02	4.284e-02	4.026e-02	4.013e-02	8.529e-02	9.177e-02	3.630e-02	3.178e-02	3.519e-02	8.416e-02	2.485e-02	9.753e-02	5.548e-02	6.392e-02	3.687e-02	8.378e-02	7.990e-02	5.159e-02	2.368e-02
Megakaryocytes	0.000e+00	-1.597e-20	-8.095e-20	0.000e+00	3.442e-05	0.000e+00	3.110e-04	-4.977e-19	0.000e+00	0.000e+00	0.000e+00	-2.029e-20	2.705e-03	-1.020e-19	1.205e-19	0.000e+00	1.043e-04	2.416e-03	-4.000e-21	2.148e-04	1.497e-04	9.001e-04	0.000e+00	8.484e-20	0.000e+00	7.898e-04	1.787e-19	2.798e-20	0.000e+00	4.693e-04	0.000e+00	2.235e-21	1.380e-20	0.000e+00	-3.060e-20	1.191e-03	1.346e-03	3.821e-19	6.814e-04	3.083e-03	1.769e-03	3.476e-03	1.557e-03	0.000e+00	-9.351e-19	4.100e-20	5.369e-04	0.000e+00	3.582e-05
Melanocytes	4.783e-01	5.240e-01	5.063e-01	6.246e-01	5.961e-01	4.930e-01	4.852e-01	4.239e-01	4.805e-01	4.464e-01	5.414e-01	5.182e-01	3.493e-01	4.165e-01	4.649e-01	5.186e-01	3.855e-01	5.606e-01	4.841e-01	5.690e-01	3.969e-01	5.226e-01	4.460e-01	5.068e-01	4.572e-01	5.253e-01	5.385e-01	4.140e-01	5.274e-01	4.503e-01	4.847e-01	5.462e-01	5.338e-01	4.288e-01	4.599e-01	4.235e-01	4.384e-01	5.559e-01	4.710e-01	3.894e-01	4.896e-01	3.928e-01	4.860e-01	4.899e-01	4.676e-01	5.332e-01	4.502e-01	5.664e-01	4.984e-01
Memory B-cells	-9.331e-18	4.187e-19	2.668e-18	-8.733e-19	2.118e-02	3.872e-18	-1.129e-19	5.905e-21	-1.073e-17	-1.360e-17	4.334e-18	1.218e-18	1.100e-17	-4.477e-18	1.367e-17	1.558e-04	2.355e-19	7.739e-02	-2.317e-19	-3.728e-18	-1.190e-17	9.287e-18	2.873e-18	1.464e-18	3.631e-18	6.509e-18	-1.124e-18	9.348e-18	2.378e-18	-5.751e-18	5.503e-18	-4.405e-18	1.668e-18	-9.251e-20	4.269e-18	-3.163e-18	4.621e-18	-3.188e-18	9.059e-18	6.927e-18	-1.622e-17	1.490e-17	-2.655e-18	7.483e-19	-5.656e-18	-5.684e-18	-3.355e-18	6.402e-18	1.175e-18
MEP	5.378e-02	9.725e-02	8.596e-02	9.797e-02	6.175e-02	9.221e-02	1.069e-01	3.936e-02	7.685e-02	8.533e-02	4.797e-02	9.537e-02	8.389e-02	9.897e-02	5.840e-02	9.744e-02	1.114e-01	4.957e-02	1.016e-01	9.788e-02	6.853e-02	9.076e-02	6.412e-02	1.129e-01	9.365e-02	7.301e-02	4.233e-02	1.117e-01	6.724e-02	9.785e-02	9.619e-02	1.048e-01	9.048e-02	9.769e-02	9.916e-02	7.578e-02	1.207e-01	9.746e-02	9.137e-02	7.776e-02	1.071e-01	6.777e-02	8.474e-02	8.527e-02	1.120e-01	4.642e-02	5.281e-02	8.382e-02	1.153e-01
Mesangial cells	-1.282e-18	-8.928e-19	-1.676e-18	1.950e-17	-6.857e-19	-2.474e-17	1.563e-17	2.168e-02	5.360e-18	-6.343e-18	-9.045e-19	-2.620e-18	1.177e-18	2.398e-03	1.998e-18	1.035e-17	-3.095e-18	2.965e-03	2.797e-18	2.174e-19	-2.641e-18	1.924e-18	6.422e-19	-2.252e-17	-9.319e-18	1.092e-03	-2.811e-19	-6.038e-18	-1.000e-17	5.585e-18	-5.042e-18	3.042e-18	2.773e-18	-1.907e-18	4.561e-19	-1.749e-17	-9.043e-18	2.393e-02	-2.141e-19	2.779e-18	-5.425e-18	-2.388e-17	-8.442e-18	-2.767e-18	1.180e-17	4.171e-18	-2.970e-19	7.899e-18	-4.734e-18
Monocytes	-9.350e-18	2.068e-18	7.517e-18	2.388e-17	-2.452e-18	-5.211e-18	8.226e-18	1.536e-18	-9.789e-18	4.214e-19	9.172e-04	-9.048e-19	6.899e-18	-5.934e-17	-1.332e-17	-2.773e-17	4.842e-18	2.411e-02	-4.464e-17	1.721e-17	-2.927e-17	4.161e-19	3.619e-03	-2.538e-17	3.364e-18	-1.557e-17	-6.225e-18	-1.249e-17	-1.263e-18	1.458e-17	-2.046e-17	-2.266e-17	-6.741e-18	-1.127e-17	9.564e-18	1.520e-17	2.747e-17	2.455e-17	5.955e-18	-5.266e-18	-3.100e-17	-4.289e-19	-3.358e-18	-1.146e-17	-2.598e-17	-2.433e-18	3.711e-18	-1.914e-17	-6.421e-18
MPP	2.934e-17	-9.584e-18	2.632e-17	1.328e-18	-2.173e-18	8.470e-18	-1.947e-17	7.410e-18	3.252e-17	2.473e-17	7.308e-18	1.560e-17	2.552e-17	3.902e-17	2.434e-17	1.278e-17	2.802e-17	-1.424e-17	7.597e-17	3.278e-17	2.751e-17	3.282e-17	-1.482e-17	1.179e-17	3.664e-17	3.927e-17	2.555e-17	-1.596e-18	-2.034e-17	3.100e-17	7.034e-17	1.313e-17	4.163e-17	2.844e-17	3.105e-17	3.249e-17	1.192e-17	-1.444e-17	1.504e-17	3.038e-17	-6.876e-18	3.598e-17	2.176e-17	2.505e-17	2.125e-18	2.239e-17	3.551e-17	-2.568e-17	-3.724e-17
MSC	1.129e-01	3.021e-01	1.849e-01	2.262e-01	2.036e-01	2.419e-01	2.702e-01	1.936e-01	2.149e-01	2.452e-01	1.043e-01	3.242e-01	4.040e-02	3.705e-01	7.632e-02	3.331e-01	4.199e-01	1.801e-01	3.365e-01	3.068e-01	1.794e-01	2.403e-01	2.115e-01	3.587e-01	1.369e-01	2.595e-01	1.223e-01	4.139e-01	1.839e-01	3.099e-01	2.940e-01	3.554e-01	1.851e-01	2.014e-01	2.771e-01	1.653e-01	3.416e-01	3.540e-01	3.207e-01	2.180e-01	4.307e-01	1.165e-01	2.753e-01	2.058e-01	2.960e-01	1.223e-01	8.969e-02	2.787e-01	3.748e-01
mv Endothelial cells	1.848e-02	1.194e-01	3.333e-02	5.380e-02	3.452e-02	4.053e-02	8.346e-02	4.040e-02	3.749e-02	4.413e-02	1.645e-02	1.125e-01	3.498e-02	9.783e-02	1.831e-02	6.423e-02	1.208e-01	6.483e-02	1.216e-01	6.780e-02	2.703e-02	5.654e-02	3.885e-02	5.277e-02	2.540e-02	4.333e-02	3.816e-03	7.661e-02	3.010e-02	6.776e-02	9.131e-02	6.970e-02	5.107e-02	6.265e-02	5.554e-02	1.473e-02	1.191e-01	1.188e-01	1.053e-01	5.472e-02	1.057e-01	3.080e-02	6.667e-02	4.667e-02	5.563e-02	2.307e-02	2.472e-02	6.210e-02	7.180e-02
Myocytes	1.176e-02	8.653e-04	1.879e-02	6.170e-04	3.888e-05	5.525e-03	8.921e-03	0.000e+00	1.432e-02	1.100e-02	3.399e-03	8.392e-05	1.656e-02	5.615e-04	1.402e-02	5.949e-03	-4.816e-19	-2.228e-20	6.056e-04	0.000e+00	1.732e-02	5.161e-03	1.109e-02	1.144e-02	1.422e-02	4.857e-03	5.593e-03	1.149e-03	1.525e-02	7.502e-03	-2.828e-20	0.000e+00	0.000e+00	1.562e-03	1.497e-02	1.854e-02	1.203e-02	-6.199e-20	2.801e-03	1.551e-02	7.363e-04	1.079e-02	8.169e-03	1.645e-02	5.520e-03	1.220e-02	1.437e-02	3.905e-03	1.845e-20
naive B-cells	1.392e-19	5.662e-03	4.354e-03	5.233e-03	1.670e-02	1.058e-02	6.581e-04	2.819e-04	6.260e-19	3.943e-20	1.828e-03	7.446e-03	6.511e-04	-1.185e-19	-2.933e-19	1.576e-02	1.130e-02	3.046e-02	2.392e-19	4.765e-04	-7.847e-19	3.174e-03	5.843e-03	8.733e-03	8.305e-03	2.262e-18	2.759e-04	2.374e-03	6.441e-03	1.026e-03	1.868e-03	2.180e-03	4.057e-03	3.697e-03	0.000e+00	-1.654e-20	7.868e-03	5.974e-03	2.241e-19	-1.847e-18	-2.308e-18	1.538e-19	7.394e-03	1.432e-02	6.063e-03	1.088e-18	-5.817e-18	2.160e-19	1.144e-02
Neurons	1.136e-02	5.480e-03	1.503e-02	4.326e-03	5.137e-03	8.469e-03	5.889e-03	2.318e-01	5.129e-03	7.797e-03	4.148e-03	1.775e-02	1.479e-02	6.471e-03	6.941e-03	3.903e-03	1.091e-02	1.949e-03	5.401e-03	6.526e-03	9.270e-03	3.942e-03	6.563e-03	3.306e-03	1.236e-02	6.589e-03	4.989e-02	8.264e-03	1.796e-02	4.610e-03	6.901e-03	5.413e-03	1.164e-02	1.692e-02	9.443e-03	6.257e-03	4.112e-03	1.009e-02	3.736e-03	5.594e-03	4.912e-03	8.209e-03	4.148e-03	3.860e-03	9.756e-03	1.304e-02	8.166e-03	1.933e-02	3.237e-03
Neutrophils	1.731e-18	3.970e-19	6.574e-20	-1.309e-18	1.453e-18	-8.386e-19	0.000e+00	-2.093e-18	-2.448e-19	4.070e-19	8.305e-19	-1.083e-19	4.924e-19	2.857e-19	2.623e-18	2.337e-18	9.420e-19	1.766e-20	-3.215e-18	2.420e-19	1.491e-19	1.878e-19	-2.652e-19	1.212e-18	1.153e-18	-2.490e-18	9.121e-19	-2.768e-19	-2.836e-19	3.644e-19	-2.889e-18	1.375e-19	-2.640e-19	5.087e-18	4.370e-19	-2.005e-19	0.000e+00	2.982e-18	5.012e-21	4.535e-19	-2.075e-18	4.734e-21	-2.021e-20	-5.339e-19	2.700e-18	4.402e-19	-3.499e-18	5.175e-19	1.554e-19
NK cells	1.431e-17	1.257e-17	-1.630e-18	2.435e-17	-3.065e-18	1.430e-17	2.167e-17	5.587e-19	5.417e-17	2.385e-17	7.685e-18	1.959e-17	-5.256e-18	4.432e-18	8.007e-18	2.862e-17	4.824e-18	-6.317e-18	8.150e-17	4.899e-17	1.157e-17	3.476e-17	-1.231e-17	2.110e-17	-8.043e-18	2.701e-17	3.100e-17	2.613e-17	1.287e-17	5.784e-17	-6.891e-19	1.982e-17	4.042e-17	-3.772e-18	4.911e-17	1.139e-17	3.617e-17	-2.150e-17	8.144e-18	1.373e-17	1.760e-17	6.815e-18	1.113e-17	9.812e-18	3.194e-17	2.091e-17	2.129e-17	4.691e-18	4.000e-18
NKT	1.066e-01	1.352e-01	6.800e-02	1.500e-01	1.060e-01	1.905e-01	8.406e-02	7.793e-02	1.233e-01	8.139e-02	4.896e-02	1.315e-01	1.686e-01	1.669e-01	5.804e-02	1.202e-01	2.698e-01	9.313e-02	1.515e-01	1.271e-01	1.310e-01	1.796e-01	3.411e-02	1.694e-01	7.658e-02	8.228e-02	8.689e-02	1.091e-01	3.162e-02	9.381e-02	1.467e-01	1.551e-01	1.479e-01	1.513e-01	8.090e-02	8.652e-02	2.106e-01	2.724e-01	1.653e-01	8.705e-02	1.823e-01	1.040e-01	1.170e-01	1.407e-01	7.683e-02	4.710e-02	1.368e-01	1.723e-01	1.897e-01
Osteoblast	2.201e-01	3.214e-01	3.028e-01	2.271e-01	2.718e-01	2.768e-01	3.012e-01	2.555e-01	2.986e-01	2.438e-01	2.016e-01	2.532e-01	2.739e-01	2.528e-01	2.148e-01	3.393e-01	2.012e-01	2.955e-01	2.786e-01	2.604e-01	2.330e-01	2.661e-01	2.758e-01	2.776e-01	2.332e-01	2.913e-01	3.087e-01	2.490e-01	2.808e-01	3.170e-01	2.455e-01	2.674e-01	2.917e-01	2.872e-01	2.403e-01	2.365e-01	2.562e-01	3.127e-01	2.726e-01	2.608e-01	2.316e-01	2.332e-01	2.600e-01	2.693e-01	3.029e-01	2.890e-01	2.015e-01	2.793e-01	2.820e-01
pDC	2.502e-02	5.545e-02	2.493e-02	4.902e-02	7.364e-02	3.699e-02	3.766e-02	7.913e-20	2.097e-02	2.014e-02	5.162e-02	2.440e-02	-2.653e-19	0.000e+00	2.915e-02	3.952e-02	-5.606e-18	2.295e-01	1.224e-02	1.047e-02	1.818e-02	1.712e-02	6.431e-02	1.883e-03	2.490e-02	5.642e-03	1.131e-02	1.594e-02	2.863e-02	3.732e-03	4.697e-03	1.172e-02	6.826e-03	2.182e-18	2.260e-02	9.362e-03	1.641e-02	7.506e-02	3.030e-02	3.775e-02	9.698e-03	2.340e-02	1.006e-02	7.942e-03	1.086e-02	1.672e-02	7.731e-03	1.559e-02	1.010e-02
Pericytes	9.089e-02	1.136e-01	7.322e-02	9.886e-02	1.180e-01	3.206e-17	9.844e-03	9.432e-02	2.875e-02	3.228e-17	1.251e-01	1.173e-17	-1.664e-18	1.519e-01	6.736e-02	1.671e-01	1.213e-01	1.461e-01	1.486e-01	9.626e-03	-3.643e-17	3.752e-02	8.970e-02	-1.995e-17	1.322e-02	9.407e-02	1.226e-01	2.699e-02	1.135e-01	8.552e-02	8.987e-02	6.638e-02	-4.368e-18	3.106e-02	-1.228e-18	2.297e-18	2.382e-02	1.330e-01	1.027e-01	2.935e-18	4.142e-02	-9.626e-18	5.128e-18	1.164e-02	1.382e-01	8.950e-02	5.348e-02	-3.303e-18	3.414e-02
Plasma cells	1.073e-02	8.756e-03	1.324e-02	1.043e-02	2.253e-02	9.983e-03	1.045e-02	6.529e-04	3.480e-03	3.591e-03	3.073e-02	3.977e-03	1.061e-02	6.977e-03	1.217e-03	8.484e-03	3.486e-04	5.032e-02	7.364e-03	6.165e-03	3.724e-03	4.985e-03	1.113e-02	1.011e-02	6.800e-03	1.762e-03	4.808e-03	2.800e-03	6.139e-03	4.373e-03	7.038e-03	8.366e-03	8.538e-03	4.987e-03	8.951e-03	6.389e-03	1.265e-02	7.520e-03	5.231e-22	6.376e-19	4.292e-20	7.729e-03	8.094e-03	5.722e-03	8.191e-03	8.942e-03	1.742e-03	2.648e-03	1.671e-02
Platelets	-3.083e-18	-4.702e-20	-1.119e-18	5.098e-18	3.517e-18	-4.644e-18	3.290e-18	1.070e-02	8.532e-19	-3.527e-18	-1.139e-18	-7.450e-18	4.075e-18	-1.933e-17	2.068e-19	1.718e-18	1.054e-17	1.887e-18	9.210e-19	-3.464e-18	1.085e-18	2.796e-18	-7.582e-19	5.855e-18	4.832e-18	7.017e-19	0.000e+00	2.847e-19	-1.244e-18	-1.427e-18	-2.897e-18	5.063e-18	-4.415e-18	-3.705e-19	-1.082e-20	2.598e-18	-5.887e-18	1.519e-17	-7.235e-18	3.740e-18	9.069e-18	-2.270e-19	4.560e-18	7.740e-18	-5.881e-18	4.717e-20	-4.110e-18	4.077e-18	-6.367e-18
Preadipocytes	3.641e-02	1.771e-17	-9.094e-18	1.640e-17	-2.026e-18	4.216e-19	1.708e-17	-2.040e-18	-8.745e-18	8.127e-18	1.045e-02	5.450e-18	4.797e-02	3.241e-17	2.039e-02	2.622e-17	-2.249e-17	3.069e-19	-6.565e-20	-5.178e-18	1.452e-02	9.415e-03	1.446e-02	2.996e-17	4.250e-02	8.998e-18	-1.548e-18	-1.334e-17	-6.754e-18	9.635e-18	3.756e-18	-1.380e-17	2.957e-18	1.627e-02	9.138e-03	3.569e-02	2.881e-18	-8.757e-18	-1.534e-17	1.400e-02	-1.207e-18	3.986e-02	5.328e-18	-5.495e-18	-2.083e-17	5.610e-03	-5.573e-20	-6.890e-18	6.449e-17
pro B-cells	-9.051e-18	7.664e-03	0.000e+00	1.911e-03	0.000e+00	-1.047e-17	5.874e-03	-3.846e-18	-7.665e-19	-5.952e-18	-1.144e-18	-2.389e-18	-5.671e-18	3.159e-03	9.554e-18	7.807e-03	5.302e-19	2.126e-03	-2.625e-19	4.089e-18	1.191e-17	-6.174e-18	1.475e-02	3.093e-03	-4.810e-20	-7.944e-18	-1.101e-18	-4.689e-19	1.520e-03	2.559e-20	-6.860e-18	1.115e-02	7.905e-19	2.219e-18	-1.108e-19	-1.240e-18	-5.122e-18	-1.042e-17	-6.332e-18	-1.077e-18	-1.629e-17	-3.086e-18	6.455e-18	-5.257e-18	6.966e-03	1.941e-18	-1.591e-18	4.053e-18	-7.793e-21
Sebocytes	3.981e-03	4.159e-03	5.961e-03	1.397e-02	8.763e-03	1.783e-03	2.619e-03	7.656e-03	3.358e-03	2.777e-03	6.115e-04	2.941e-04	1.639e-02	7.413e-03	2.056e-03	9.167e-03	2.695e-02	2.020e-03	3.766e-03	1.979e-03	1.036e-03	1.961e-03	7.017e-04	1.265e-02	6.657e-03	3.185e-03	-2.279e-20	6.249e-03	3.669e-04	3.371e-03	2.038e-03	6.893e-03	6.274e-04	1.547e-02	9.707e-04	2.204e-03	1.167e-02	4.426e-02	7.011e-03	3.320e-03	-1.146e-20	1.346e-03	5.484e-03	1.355e-02	5.429e-03	3.088e-04	2.284e-03	4.737e-03	1.033e-02
Skeletal muscle	7.417e-04	0.000e+00	2.504e-03	6.473e-18	4.127e-21	7.253e-03	6.497e-03	4.804e-19	-3.977e-21	-1.860e-19	-1.814e-19	1.781e-19	4.392e-22	4.224e-03	5.110e-04	1.781e-03	3.413e-03	0.000e+00	6.285e-03	2.397e-21	4.942e-04	5.357e-19	1.750e-03	3.560e-03	6.015e-03	0.000e+00	1.046e-20	1.463e-03	2.385e-20	0.000e+00	1.909e-03	-7.018e-19	-4.977e-19	2.689e-03	4.318e-03	0.000e+00	1.427e-02	9.476e-21	1.921e-19	5.226e-03	0.000e+00	0.000e+00	0.000e+00	9.211e-03	6.924e-03	0.000e+00	0.000e+00	2.463e-03	8.396e-20
Smooth muscle	5.515e-01	4.014e-01	5.680e-01	4.486e-01	4.463e-01	4.699e-01	4.808e-01	4.426e-01	4.832e-01	5.111e-01	5.200e-01	3.720e-01	5.547e-01	3.096e-01	5.351e-01	3.756e-01	2.513e-01	4.484e-01	3.327e-01	4.150e-01	5.006e-01	4.625e-01	5.136e-01	3.745e-01	5.582e-01	4.491e-01	5.288e-01	3.890e-01	5.153e-01	4.274e-01	3.755e-01	3.933e-01	4.722e-01	4.595e-01	4.782e-01	4.975e-01	3.375e-01	2.990e-01	3.566e-01	4.985e-01	2.985e-01	5.134e-01	4.472e-01	4.453e-01	4.615e-01	5.284e-01	5.204e-01	3.885e-01	3.330e-01
Tgd cells	7.517e-18	4.544e-17	3.933e-18	3.373e-17	-3.368e-17	-2.310e-17	1.018e-17	-8.273e-18	4.828e-18	1.819e-17	1.189e-17	4.399e-17	-4.096e-19	-1.511e-17	4.509e-18	4.876e-17	-2.293e-17	3.392e-18	5.697e-17	2.749e-17	4.506e-18	1.508e-17	-2.129e-17	4.259e-17	-2.925e-17	1.536e-17	4.684e-17	5.103e-17	2.494e-17	2.544e-17	3.306e-18	4.795e-17	1.719e-17	1.407e-18	2.635e-17	-7.710e-18	6.192e-17	-4.444e-17	3.274e-20	1.342e-17	8.768e-18	3.503e-18	2.256e-17	4.284e-19	3.120e-17	6.914e-18	6.661e-18	1.327e-17	2.491e-17
Th1 cells	1.634e-01	2.978e-01	2.219e-01	2.559e-01	2.167e-01	2.064e-01	2.492e-01	1.113e-01	1.821e-01	1.683e-01	1.478e-01	1.907e-01	1.439e-01	2.764e-01	1.253e-01	2.773e-01	2.550e-01	1.740e-01	2.662e-01	2.040e-01	1.320e-01	1.776e-01	2.143e-01	2.632e-01	2.262e-01	2.010e-01	1.310e-01	2.684e-01	2.336e-01	2.393e-01	2.198e-01	2.660e-01	2.098e-01	2.072e-01	2.108e-01	1.526e-01	2.669e-01	2.803e-01	2.255e-01	1.750e-01	2.334e-01	1.281e-01	1.836e-01	1.895e-01	2.660e-01	1.286e-01	1.027e-01	2.281e-01	2.708e-01
Th2 cells	1.106e-17	-7.519e-18	3.786e-02	2.440e-17	1.328e-17	1.174e-17	2.108e-17	4.432e-18	1.275e-17	1.067e-17	-1.512e-17	-5.597e-17	1.642e-17	1.617e-17	7.519e-18	-8.746e-18	7.127e-17	-9.971e-18	-2.919e-17	4.229e-17	2.050e-17	-1.661e-18	1.031e-02	-4.670e-17	-8.772e-18	2.466e-17	1.440e-17	-3.761e-18	1.090e-02	-6.960e-18	2.706e-17	-2.101e-17	1.658e-17	-5.491e-17	-4.037e-17	7.293e-18	-2.438e-19	1.397e-17	-7.132e-17	1.719e-17	-2.308e-17	1.799e-17	-2.364e-17	-4.827e-20	3.489e-17	1.938e-17	1.474e-18	-4.359e-17	6.863e-17
Tregs	2.936e-02	-1.181e-17	1.495e-02	-3.357e-18	2.122e-18	3.896e-18	6.742e-19	3.744e-02	1.399e-03	-2.970e-18	1.083e-02	7.574e-18	6.508e-20	3.214e-18	3.008e-02	3.953e-18	2.218e-17	3.947e-18	4.775e-18	5.507e-21	3.725e-03	-4.409e-19	1.186e-02	-7.651e-18	-1.486e-19	-2.057e-18	1.821e-02	6.927e-18	-2.247e-19	-3.496e-18	-7.162e-19	-7.186e-18	-2.791e-18	6.031e-03	1.687e-20	5.775e-03	1.756e-17	1.338e-17	-2.974e-18	1.554e-19	2.581e-17	2.359e-03	1.074e-03	5.193e-18	-8.873e-19	2.346e-02	1.257e-02	-5.545e-18	-1.151e-17
[truncated: 5,000 more columns]
