# Supplementary material for: xCell: digitally portraying the tissue cellular heterogeneity landscape
Source: Genome Biol. 2017 Nov 15;18:220. doi: 10.1186/s13059-017-1349-1 (PMC5688663; doi:10.1186/s13059-017-1349-1)
Supplement: Supplementary file 7 — The spillover matrix and calibrating coefficients. (XLSX 110 kb) [file 13059_2017_1349_MOESM7_ESM.xlsx]

## Sheet: Spill - Seq
	Group	Power coefficient	Calibration parameter	aDC	Adipocytes	Astrocytes	B-cells	Basophils	CD4+ memory T-cells	CD4+ naive T-cells	CD4+ T-cells	CD4+ Tcm	CD4+ Tem	CD8+ naive T-cells	CD8+ T-cells	CD8+ Tcm	CD8+ Tem	cDC	Chondrocytes	Class-switched memory B-cells	CLP	CMP	DC	Endothelial cells	Eosinophils	Epithelial cells	Erythrocytes	Fibroblasts	GMP	Hepatocytes	HSC	iDC	Keratinocytes	ly Endothelial cells	Macrophages	Macrophages M1	Macrophages M2	Mast cells	Megakaryocytes	Melanocytes	Memory B-cells	MEP	Mesangial cells	Monocytes	MPP	MSC	mv Endothelial cells	Myocytes	naive B-cells
aDC	Immune	1.99712	0.575063	1	0.407572	0	0.0398187	5.61936e-05	0	0	0	0	0	0	0	0	0	0	0	0	0	0	0	3.64054e-05	0.0360549	0	0	0	0	0.0507054	0.0178303	0.5	0	0	0.5	0	0	0.0207522	0	0.00106389	0	0	0	0.5	0.000624723	0.0115863	0	0	0
Adipocytes	Non-Hematopoietic	3.13335	0.701718	0	1	0	0	0	0	0	0	0	0	0	6.16975e-06	0	0	0	0.00673786	0	0	0	4.46747e-07	0	0.000108413	1.39985e-07	0	0.00222329	0	0.192903	0	0	0	0	2.3534e-08	0	0	8.34155e-06	0	0.0119608	0	0	0	6.60618e-06	0	0.0375449	0	0	0
Astrocytes	Non-Hematopoietic	2.0151	0.557962	0	0.299943	1	0	0	0	0	0	0	0	0	0	0	0	0	0.401353	0	0	0	0.000668771	0.101973	7.57528e-08	0.0439287	0	0.473994	0	0.000759329	0.000550879	0	0	0	0.00234513	0	0	0	0	0.061413	0	0	0	0	0.000265848	0.5	0	0	0
B-cells	Immune	1.85647	0.237615	0	0	0	1	0.0427196	0	0	0.0397575	0	0	0	0.0329215	0	0	0	0.000766016	0	0	0	0.0149712	0.000723769	0.0283025	0	0	0	0	0	0.348529	0	0	0	0.0281061	0	0	0.0222527	0	0.00434157	0	0	0	0.0161152	0.25592	0	0	0	0
Basophils	Immune	1.45081	0.111921	0	0.0921809	0	0.160162	1	0	0	0.0249779	0	0	0	0.204887	0	0	0	0	0	0	0	0.00767307	0.00092628	0.42371	0	0	0	0	0.189398	0.238677	0	0	0	0.0174893	0	0	0.342813	0	0.0340325	0	0	0	0.5	0.128786	0	0	0	0
CD4+ memory T-cells	Immune	2.21008	0.131812	0	4.25197e-05	0	0.0267419	0.171328	1	0	0	0	0	0	0.421802	0	0	0	0	0	0	0	0.007484	4.55136e-05	0.041991	0	0	0	0	0	0.0790154	0	0	0	0.00326813	0	0	0.00119781	0	0.00016724	0	0	0	0.00843843	0.0102354	0	0	0	0
CD4+ naive T-cells	Immune	1.86817	0.177091	0	1.28551e-06	0	0.0995211	0.245224	0	1	0	0.440893	0.271993	0	0.5	0	0	0	7.59881e-06	0	0	0	0.0252228	0.000593682	0.0515365	0	0	0	0	0	0.1001	0	0	0	0.00387167	0	0	0.0223738	0	0.00190493	0	0	0	0.0453637	0.0261249	0	0	0	0
CD4+ T-cells	Immune	1.84942	0.466729	0	0.000766481	0	0.129993	0.362033	0	0	1	0	0	0	0.5	0	0	0	0	0	0	0	0.0277049	0.000549199	0.130528	0	0	0	0	0	0.143802	0	0	0	0.00728727	0	0	0.027935	0	0.00119149	0	0	0	0.0517983	0.016138	0	0	0	0
CD4+ Tcm	Immune	1.50248	0.570132	0	0.00145416	0	0.0559733	0.181242	0	0.5	0	1	0.5	0	0.5	0	0	0	0	0	0	0	0.0348652	0.00114399	0.0485084	0	0	0	0	0	0.0913795	0	0	0	0.00303247	0	0	0.135099	0	0.00514648	0	0	0	0.0515777	0.0330823	0	0	0	0
CD4+ Tem	Immune	1.4693	0.532501	0	0.00813472	0	0.494565	0.5	0	0.5	0	0.5	1	0	0.5	0	0	0	0	0	0	0	0.131786	0.000583489	0.20417	0	0	0	0	0	0.272014	0	0	0	0.0500918	0	0	0.1155	0	0.0077608	0	0	0	0.139159	0.0936079	0	0	0	0
CD8+ naive T-cells	Immune	1.99712	0.575063	0	2.36767e-05	0	0.0119894	0.0158383	0	0	0.0381641	0	0	1	0	0.0693975	0.0672183	0	0	0	0	0	0	5.91909e-06	0.00474137	0.000677994	0	0	0	0	0.00680438	0	0	0	0	0	0	0.0105034	0	0	0	0	0	0.00172523	0.00311889	0	0	0	0
CD8+ T-cells	Immune	1.79918	0.287489	0	0.00366438	0	0.0840498	0.205341	0	0	0.324315	0	0	0	1	0	0	0	1.53613e-05	0	0	0	0.00678319	0.000496431	0.0313643	0	0	0	0	0.00143822	0.0656542	0	0	0	0.00456988	0	0	0.0031157	0	0.00609516	0	0	0	0.034231	0.0124401	0	0	0	0
CD8+ Tcm	Immune	1.83592	0.640628	0	0.00208463	0	0.0634093	0.27484	0	0	0.292224	0	0	0.5	0	1	0.5	0	0.000196194	0	0	0	0.0120053	9.61599e-05	0.0795209	0	0	0	0	0.0011116	0.0692149	0	0	0	0.0110799	0	0	0.0100828	0	0.00543232	0	0	0	0.0273556	0.0215914	0	0	0	0
CD8+ Tem	Immune	1.93552	0.788047	0	0.00131105	0	0.0389923	0.490898	0	0	0.219797	0	0	0.5	0	0.5	1	0	0	0	0	0	0.00153438	0.000253007	0.0825612	0	0	0	0	0.0141383	0.0832646	0	0	0	0.00184993	0	0	0.0381122	0	0.00355301	0	0	0	0.0516287	0.00430431	0	0	0	0
cDC	Immune	1.99712	0.575063	0	0.0349878	0	0.0464313	0.0704405	0	0	0.00838568	0	0	0	0.0145115	0	0	1	0.000359826	0	0	0	0	0.00266296	0.0698323	0	0	6.80965e-05	0	0.00749913	0.00673647	0	0	0	0.5	0	0	0.0307042	0	0	0	0	0	0.313387	0.0130974	0	0	0	0
Chondrocytes	Non-Hematopoietic	1.85036	0.42032	0	0.257112	0.0417284	0	0	0	0	1.13528e-06	0	0	0	0	0	0	0	1	0	0	0	0.000383772	0.00135587	0	0.00150356	0	0.191629	0	0.00784654	0.00113762	0	0	0	2.16832e-05	0	0	0.012134	0	0.023829	0	0	0	0	0.000125748	0.23535	0	0	0
Class-switched memory B-cells	Immune	1.68925	0.730225	0	0	0	0	0.0732971	0	0	0.0791041	0	0	0	0.0587517	0	0	0	0.000601972	1	0	0	0.0309229	0.00135385	0.0889996	0	0	0	0	0	0.112381	0	0	0	0.0152049	0	0	0.00227687	0	0.00721894	0.5	0	0	0.0235028	0.056028	0	0	0	0.5
CLP	HSC	2.22469	0.312638	0	0	0.000204541	0	0	0	0	0.00166068	0	0	0	5.53471e-06	0	0	0	0	0	1	0.00932767	0	0.000540121	0	0.000654908	0.0130193	0.00247737	0.188807	0	0	0	0	0	2.91006e-05	0	0	0	0.000267414	0	0	0.0609101	0	0	0.133505	0	0	0	0
CMP	HSC	2.01763	0.605605	0	0.000276159	0	0.000123185	0.0524679	0	0	0	0	0	0	0.0557523	0	0	0	5.8013e-07	0	0.139021	1	0.00217958	0.000337013	0.117751	0	0.14361	1.29921e-05	0.40628	0	0	0	0	0	0.00118305	0	0	0.117768	0.000501864	0	0	0.155638	0	0.0307877	0.251976	8.27734e-05	0	0	0
DC	Immune	2.30971	0.642048	0	0.0307495	0	0.00254367	0	0	0	8.85589e-08	0	0	0	9.28392e-05	0	0	0	5.66586e-06	0	0	0	1	0.000105528	0.0106423	0	0	7.65084e-10	0	0.00107102	5.54178e-05	0	0	0	0.155297	0	0	0.000736173	0	9.61309e-05	0	0	0	0.0208264	4.08532e-07	0.00478803	0	0	0
Endothelial cells	Non-Hematopoietic	1.91957	0.799994	0	0.0358224	0	0	0	0	0	1.71566e-06	0	0	0	0	0	0	0	0	0	0	0	0.000916711	1	0.000365306	0.0300827	0	0.00777622	0	0.030078	0	0	0	0	0.00591213	0	0	0.0168231	0	0.0697564	0	0	0	0.00168958	2.81236e-05	0.0225481	0	0	0
Eosinophils	Immune	2.10886	0.560064	0	0.000427847	0	0.000140688	0.136113	0	0	0.000407636	0	0	0	0.0150655	0	0	0	0	0	0	0	0.0312859	0.000397842	1	7.5288e-05	0	0	0	0	0.0131154	0	0	0	0.00116516	0	0	0.0836746	0	0.000638045	0	0	0	0.12038	0.00510301	0	0	0	0
Epithelial cells	Non-Hematopoietic	2.20428	0.954358	0	0.00383323	0	0	0.0581902	0	0	0.000146622	0	0	0	0.00194087	0	0	0	0.00151432	0	0	0	0.00244171	0.00470842	0.0112888	1	0	0.00338903	0	0.03745	0	0	0	0	0.00441801	0	0	0.00422516	0	0.00887965	0	0	0	0.0179144	0	0	0	0	0
Erythrocytes	HSC	3.2343	0.841113	0	0	0	0.000115937	2.41707e-05	0	0	0	0	0	0	0	0	0	0	0	0	0.00049537	0.00122496	0	7.42114e-06	0.000122798	0	1	0	2.05165e-05	2.53049e-05	0	0	0	0	6.4636e-10	0	0	2.04455e-06	0.0373417	1.71414e-06	0	0.00935057	0	0.00396487	0.00158405	0	0	0	0
Fibroblasts	Non-Hematopoietic	1.40704	0.219449	0	0.5	0.119727	0	0	0	0	0	0	0	0	0	0	0	0	0.5	0	0	0	0.0130045	0.0546983	0	0.0572444	0	1	0	0.0679023	0.0205127	0	0	0	0.01331	0	0	0.00059003	0	0.147907	0	0	0	0	0.00305422	0.5	0	0	0
GMP	HSC	1.9602	0.284669	0	0.00106662	0	0.0129824	0.449661	0	0	9.06429e-05	0	0	0	0.0695797	0	0	0	0	0	0.5	0.5	0.046563	0.00106594	0.323617	0	0.5	0	1	0.00123318	0	0	0	0	0.00844811	0	0	0.138192	0.0208227	0	0	0.5	0	0.179997	0.5	0	0	0	0
Hepatocytes	Non-Hematopoietic	2.90048	0.347466	0	0.00227553	0	1.51938e-07	0	0	0	2.42138e-09	0	0	0	0	0	0	0	9.41396e-06	0	0	0	3.22279e-05	0	0.000306904	0.000159297	0	3.55397e-05	0	1	1.12834e-05	0	0	0	8.48212e-05	0	0	0	0	0	0	0	0	1.43028e-05	1.73239e-06	1.08016e-06	0	0	0
HSC	HSC	1.75258	0.287302	0	0.0738751	0.0553895	0	0	0	0	0	0	0	0	0	0	0	0	0.081623	0	0	0	0	0.00996876	0	0	0	0.052162	0	0.00751891	1	0	0	0	0	0	0	2.72523e-06	0	0	0	0	0	0	0.5	0.0267342	0	0	0
iDC	Immune	1.99712	0.575063	0.5	0.326362	0	0.0451898	0	0	0	1.33083e-05	0	0	0	0	0	0	0	0	0	0	0	0	0.00344914	0.30587	0.00124462	0	6.26575e-08	0	0.00523901	0	1	0	0	0.5	0	0	0.000244641	0	0.00308081	0	0	0	0.258558	0.00420874	0.0844928	0	0	0
Keratinocytes	Non-Hematopoietic	2.5758	1.06597	0	1.29614e-05	0	0	0.045214	0	0	0	0	0	0	1.06179e-05	0	0	0	0	0	0	0	5.33129e-05	0.000179705	0.0075747	0	0	0.00366925	0	7.08398e-06	4.12559e-06	0	1	0	0.00247213	0	0	0.00239941	0	0.00518282	0	0	0	0.0060566	8.5757e-08	0	0	0	0
ly Endothelial cells	Non-Hematopoietic	2.30957	0.538978	0	0.0165783	8.15536e-09	0	0	0	0	5.62001e-05	0	0	0	0	0	0	0	0	0	0	0	8.15751e-06	0	0	0.00607881	0	0.00486736	0	0.0429644	0	0	0	1	0.000389916	0	0	0.00801022	0	0.0786101	0	0	0	0.00064881	1.75691e-06	0.0141094	0.5	0	0
Macrophages	Immune	1.98799	0.361267	0	0.0740413	0.000419255	0.00132423	0.0475067	0	0	0	0	0	0	0.00053942	0	0	0	0	0	0	0	0.169409	0	0.0165095	0	0	0	0	0.0169013	0.00961608	0	0	0	1	0	0	0.00323439	0	0.00100335	0	0	0	0.252546	0.00388387	0.00967525	0	0	0
Macrophages M1	Immune	2.0189	0.604501	0	0.109089	0.000613907	0.00218774	0.0290211	0	0	0	0	0	0	0	0	0	0	0	0	0	0	0.254137	0	0.0019804	0	0	2.71558e-06	0	0.0332968	0.00125018	0	0	0	0	1	0.470629	0.00100519	0	0.000359166	0	0	0	0.186317	3.16138e-05	0.020491	0	0	0
Macrophages M2	Immune	1.86733	0.643929	0	0.148465	0	0	0.0136414	0	0	0	0	0	0	0	0	0	0	0	0	0	0	0.159191	5.42615e-07	0.0018309	0.000976424	0	0	0	0.0191539	0.00187495	0	0	0	0	0.435428	1	0.00335025	0	0.0104922	0	0	0	0.101115	0.00529978	0.00584225	0	0	0
Mast cells	Immune	1.84288	0.233793	0	0.0017559	0	0.0124521	0.0167952	0	0	0.00157328	0	0	0	0.00261874	0	0	0	0.000307852	0	0	0	0.0103463	0.000120003	0.0186989	0	0	0	0	0	0.0421524	0	0	0	0.00217095	0	0	1	0	0.00250896	0	0	0	0.00290373	0.0356768	0	0	0	0
Megakaryocytes	HSC	2.44789	1.91079	0	5.29211e-05	9.67206e-06	0.00209653	0.0350426	0	0	0	0	0	0	0	0	0	0	8.86618e-05	0	0.00010286	0	0	0.000183138	0.0366216	0	0.0463153	2.13219e-07	7.99442e-05	0.00156171	0	0	0	0	0	0	0	0	1	0	0	0.00242934	0	0.00198882	0.00662729	0	0	0	0
Melanocytes	Non-Hematopoietic	2.31041	0.952421	0	0.000766716	0.000151422	0	3.15996e-05	0	0	0	0	0	0	0	0	0	0	0	0	0	0	0.00392363	2.52418e-06	0.000891004	0	0	7.01142e-06	0	0	0.000225269	0	0	0	0.0132482	0	0	0.00118209	0	1	0	0	0	0.00391192	6.71041e-06	0.000662505	0	0	0
Memory B-cells	Immune	1.81449	0.756853	0	0	0	0	0.0450037	0	0	0.03082	0	0	0	0.027731	0	0	0	0	0.5	0	0	0.00831965	0.000111248	0.0383629	0	0	0	0	0.0126356	0.23164	0	0	0	0.011653	0	0	0.00112263	0	0.00040547	1	0	0	0.0127692	0.113049	0	0	0	0.5
MEP	HSC	1.45025	0.92529	0	0.00747863	0.0010475	0	0	0	0	0	0	0	0	0	0	0	0	0	0	0.18977	0.312566	0	0.00937565	0	0.0138775	0.451043	0	0.264293	0	0	0	0	0	0.00936242	0	0	0.364113	0.143102	0	0	1	0	0.0100761	0.25588	0.0483995	0	0	0
Mesangial cells	Non-Hematopoietic	1.82856	0.662353	0	0.0326248	0.087694	0	0	0	0	7.14306e-06	0	0	0	2.12663e-05	0	0	0	0.0436181	0	0	0	0	0.0659455	0.00271858	0	0	0	0	0	0	0	0	0	0	0	0	0	0	0.00474739	0	0	1	0.00149547	0	0.18728	0	0	0
Monocytes	Immune	2.11671	0.469431	0	0.0252058	0	0.0277794	0.347533	0	0	0.00016699	0	0	0	0.0413978	0	0	0	0	0	0	0	0.0150565	0.000409858	0.228763	0	0	0	0	0.0170256	0.139833	0	0	0	0.277578	0	0	0.000257688	0	0.000467862	0	0	0	1	0.0521536	0	0	0	0
MPP	HSC	1.93361	1.26414	0	0.00388718	1.74902e-05	0.181602	0.144135	0	0	0.00819369	0	0	0	0.0158104	0	0	0	0	0	0	0	0.0138365	0.000222133	0.0484168	0	0	0	0	0.000488795	0.5	0	0	0	0.00856084	0	0	0.020145	0	0	0	0	0	0.0318033	1	0	0	0	0
MSC	Non-Hematopoietic	1.31763	0.261353	0	0.466866	0.5	0	0	0	0	0	0	0	0	0	0	0	0	0.0963921	0	0	0	0	0.132723	0.00413898	0.136128	0	0.5	0	0	0.00316398	0	0	0	0.083383	0	0	0	0	0.422577	0	0	0	0.0201934	0.000170995	1	0	0	0
mv Endothelial cells	Non-Hematopoietic	1.88012	0.364063	0	0.0332835	0	0	0	0	0	9.61118e-06	0	0	0	0	0	0	0	0	0	0	0	0.00190543	0	0	0.018015	0	0.0093579	0	0.0616435	0	0	0	0.5	0.00495931	0	0	0.0306428	0	0.102232	0	0	0	0.00435007	0.00020438	0.0314603	1	0	0
Myocytes	Non-Hematopoietic	1.73438	0.80179	0	0.00663298	0.0095486	0	0.00125021	0	0	0	0	0	0	0	0	0	0	0.0163314	0	0	0	7.2034e-05	0.0148416	0.00539716	0	0	0.0068724	0	0	0.000312751	0	0	0	0	0	0	0	0	0	0	0	0	4.83346e-05	0.000272694	0.00635733	0	1	0
naive B-cells	Immune	1.88001	1.10156	0	0	2.86831e-06	0	0.00335597	0	0	0.00808808	0	0	0	0.00276026	0	0	0	0	0.467954	0	0	0.00292103	0.000316987	0.006725	0	0	0	0	0	0.0773861	0	0	0	8.04341e-06	0	0	0	0	0.0012637	0.5	0	0	0.00101097	0.0463937	0	0	0	1
Neurons	Non-Hematopoietic	2.29263	0.645868	0	7.40898e-05	0	0.000661632	0.00204677	0	0	0.000250973	0	0	0	0.000101588	0	0	0	0	0	0	0	0	1.11314e-05	1.64928e-06	0	0	0	0	0.00247843	0.00127709	0	0	0	0.000342276	0	0	4.05529e-07	0	0.000367733	0	0	0	0.000157428	0.000476436	0	0	0	0
Neutrophils	Immune	2.78371	0.905658	0	0.000102355	0	0.01496	0.054215	0	0	5.06384e-06	0	0	0	0.00736787	0	0	0	0	0	0	0	0.000707021	2.85426e-05	0.350535	0	0	0	0	0	0.00389622	0	0	0	0.00256688	0	0	0	0	3.71363e-05	0	0	0	0.0751257	0.00289545	0	0	0	0
NK cells	Immune	2.06898	0.574117	0	0	0	0.0382758	0.5	0	0	0.0848425	0	0	0	0.322972	0	0	0	1.72355e-05	0	0	0	0.00223132	1.25606e-05	0.051906	0	0	0	0	0.00332443	0.0889759	0	0	0	0.00216311	0	0	0.0965591	0	0.000219049	0	0	0	0.0585316	0.0030391	0	0	0	0
NKT	Immune	1.99712	0.575063	0	0.0733247	0	0	0.0704378	0	0	0	0	0	0	0.00712413	0	0	0	0.000692722	0	0	0	0.00803684	0	0.290777	0	0	0	0	0	0.000628356	0	0	0	0.00915061	0	0	0.00460926	0	0.0958601	0	0	0	0.24145	0.000196307	0	0	0	0
Osteoblast	Non-Hematopoietic	1.35689	0.237847	0	0.189216	0.238418	0	0	0	0	0	0	0	0	0	0	0	0	0.457495	0	0	0	0	0.0932582	0	0.0593153	0	0.308587	0	0	0.00491881	0	0	0	0.00652294	0	0	0	0	0.101563	0	0	0	0	0.000705759	0.488921	0	0.296644	0
pDC	Immune	2.30536	0.167271	0	0.000168884	0	0.0289093	0.0676566	0	0	0.00106561	0	0	0	0.024125	0	0	0.0216633	0	0	0	0	0	7.40927e-06	0.012798	0	0	0	0	0	0.132404	0	0	0	0.00193437	0	0	0.00593503	0	0.000107064	0	0	0	0.0282702	0.0138502	0	0	0	0
Pericytes	Non-Hematopoietic	1.46352	0.291549	0	0.159343	0.106887	0	0	0	0	0.00213951	0	0	0	0	0	0	0	0.0621829	0	0	0	0	0.0839964	0.0210712	0.010766	0	0	0	0.417903	0.000824556	0	0	0	4.08739e-05	0	0	0	0	0.117113	0	0	0.0634643	0.000693851	0.00225559	0.5	0	0	0
Plasma cells	Immune	1.6964	0.771368	0	0	0.0022138	0	0.0145351	0	0	0.0114569	0	0	0	0.0106224	0	0	0	0	0.077279	0	0	8.88981e-07	0	0.00900306	0	0	0	0	0.00357402	0.0128401	0	0	0	0.000393154	0	0	0.0383646	0	6.93364e-05	0.0878032	0	0	0.00036345	0.00257387	0	0	0	0.0873575
Platelets	HSC	1.99712	0.575063	0	0	0	0.00648772	0.0528868	0	0	2.0726e-06	0	0	0	0.000331493	0	0	0	9.44814e-05	0	0	0	0.00321158	0.000175152	0.0290336	0	0	0	0	0.00422908	0.0439207	0	0	0	0	0	0	0.00134955	0	0.000286793	0	0	0	0.00900711	0.00562222	0	0	0	0
Preadipocytes	Non-Hematopoietic	1.5123	0.377809	0	0	0.0103993	0	0.00994053	0	0	0	0	0	0	0	0	0	0	0.258879	0	0	0	0.0782868	0.147798	0	0.0770987	0	0.423434	0	0.105808	0	0	0	0	0.0390382	0	0	0.0304546	0	0.141059	0	0	0	0.0103981	0	0.5	0	0	0
pro B-cells	Immune	1.99712	0.575063	0	0	7.2483e-06	0	8.00201e-05	0	0	0.000269575	0	0	0	0.00110173	0	0	0	0	0.0249136	0	0	0.000208416	1.21957e-05	0.00128137	0	0	0	0	0.00352143	0.270616	0	0	0	0.000193803	0	0	0	0	0.000383719	0.0376007	0	0	0	0.155601	0	0	0	0.0467443
Sebocytes	Non-Hematopoietic	3.07198	0.508873	0	2.38864e-05	0	0	0.0058058	0	0	0	0	0	0	2.58041e-08	0	0	0	2.58444e-05	0	0	0	1.17794e-05	1.14902e-05	0.000401442	0	0	0.00177632	0	0	0	0	0.5	0	0.000297307	0	0	0.00148338	0	0.00737948	0	0	0	0.00305723	0	0	0	0	0
Skeletal muscle	Non-Hematopoietic	2.49614	0.571781	0	6.03591e-06	0.000283772	0	3.35935e-09	0	0	0	0	0	0	0	0	0	0	2.21609e-05	0	0	0	0	0.000357416	3.47229e-05	0	0	7.60802e-05	0	0	0	0	0	0	1.53703e-05	0	0	0	0	2.48948e-07	0	0	0	8.37589e-09	8.63605e-09	0	0	0	0
Smooth muscle	Non-Hematopoietic	1.19065	0.326396	0	0.43369	0.463648	0	0	0	0	0	0	0	0	0	0	0	0	0.5	0	0	0	0.00238228	0.31855	0	0.125634	0	0.5	0	0	0.0261274	0	0	0	0.0406169	0	0	0	0	0.104527	0	0	0	0	0.0120839	0.5	0	0	0
Tgd cells	Immune	1.99712	0.575063	0	0	7.46204e-05	0.0124987	0.0802258	0	0.160204	0	0.0122043	0.0221941	0	0	0	0	0	0	0	0	0	0.000324211	0	0.00917601	0	0	0	0	0	0.019204	0	0	0	4.35278e-05	0	0	0.0115361	0	0.00190254	0	0	0	0.00469699	0.00159651	0	0	0	0
Th1 cells	Immune	1.99712	0.575063	0	0	0.00015195	0	0.0405043	0	0.0235414	0	7.46548e-05	0.000753715	0	0.0530697	0	0	0	0	0	0	0	0	0.00352879	0	1.47901e-05	0	0	0	0	0.029973	0	0	0	0	0	0	0	0	0.00271901	0	0	0	0	0.00339108	2.67467e-05	0	0	0
Th2 cells	Immune	1.99712	0.575063	0	0	3.79936e-05	0.0107995	0.070452	0	0.14413	0	0.00392234	0.0307347	0	0.113066	0	0	0	0.00359835	0	0	0	0	0.00441011	0.0124564	0	0	0.00260821	0	0	0.00350621	0	0	0	0	0	0	0.0827776	0	0	0	0	0	7.77247e-06	0	0	0	0	0
Tregs	Immune	1.7848	0.547472	0	0.0040281	0	0.0736138	0.114722	0	0.469556	0	0.298069	0.218411	0	0.224161	0	0	0	0	0	0	0	0.0417942	1.11539e-05	0.0757096	0	0	0	0	0	0.0440903	0	0	0	0.000979956	0	0	0.0360735	0	0.0116921	0	0	0	0.0486522	0.00799586	0	0	0	0
[truncated: 18 more columns]

## Sheet: Spill - array
	Group	Power coefficient	Calibration parameter	aDC	Adipocytes	Astrocytes	B-cells	Basophils	CD4+ naive T-cells	CD4+ T-cells	CD4+ Tcm	CD4+ Tem	CD8+ naive T-cells	CD8+ T-cells	CD8+ Tcm	CD8+ Tem	cDC	Chondrocytes	Class-switched memory B-cells	CLP	CMP	DC	Endothelial cells	Eosinophils	Epithelial cells	Fibroblasts	GMP	Hepatocytes	HSC	iDC	Keratinocytes	ly Endothelial cells	Macrophages	Macrophages M1	Macrophages M2	Mast cells	Megakaryocytes	Melanocytes	Memory B-cells	Mesangial cells	Monocytes	MPP	MSC	mv Endothelial cells	Myocytes	naive B-cells	Neurons	Neutrophils	NK cells
aDC	Immune	0.850291	0.799589	1	0	0	0.0573831	0.183429	0	0.0149679	0	0	0	0	0	0	0	0	0	0	0	0	0	0.159319	0	0	0	0	0	0.5	0	0	0.474455	0	0	0.0207522	0	0.00106389	0	0	0.161157	0	0	0	0	0	0	0.184955	0.0113452
Adipocytes	Non-Hematopoietic	0.8115	0.945519	0	1	0	0.0320858	0.097393	0	0.0232484	0	0	0	0.0211196	0	0	0	0.118611	0	0	0	0.0145705	0	0.0750391	0.00880646	0	0	0.5	0	0	0	0	0.0508407	0	0	3.48211e-05	0	0.0499296	0	0	0	0	0	0	0	0	0	0	0.0264091
Astrocytes	Non-Hematopoietic	0.900575	0.521023	0	0.5	1	0	0.15368	0	0	0	0	0	0	0	0	0	0.5	0	0	0	0	0.294716	0.133307	0.0105426	0.5	0	0.0458186	0.00455779	0	0	0	0	0	0	0	0	0.061413	0	0	0	0	0.5	0	0	0	0	0	0
B-cells	Immune	0.926855	0.555202	0	0	0	1	0.5	0	0.056306	0	0	0	0.0731413	0	0	0	0	0	0	0	0	0	0.421304	0	0	0	0	0	0	0	0	0	0	0	0.0613496	0	0.0119695	0	0	0.0255265	0	0	0	0	0	0	0.0753465	0
Basophils	Immune	0.986929	0.148481	0	0	0	0.144361	1	0	0.231071	0	0	0	0.172127	0	0	0	0	0	0	0	0.0382776	0	0.5	0	0	0	0	0	0	0	0	0	0	0	0.5	0	0.0718802	0	0	0.485216	0	0	0	0	0	0	0.5	0.294991
CD4+ naive T-cells	Immune	0.934122	0.312618	0	0	0	0.149905	0	1	0	0.5	0.5	0	0.5	0	0	0	0	0	0	0	0.0031847	0	0.0306295	0	0	0	0	0	0	0	0	0	0	0	0.0787743	0	0.00670693	0	0	0.0537318	0	0	0	0	0	0	0.118192	0.336972
CD4+ T-cells	Immune	0.78079	0.414882	0	0	0	0.176998	0.0149404	0	1	0	0	0	0.5	0	0	0	0	0	0	0	0	0	0	0	0	0	0	0	0	0	0	0	0	0	0.052669	0	0.00224645	0	0	0.0589732	0	0	0	0	0	0	0.1708	0.413749
CD4+ Tcm	Immune	0.946872	0.269287	0	0	0	0.0898984	0.013488	0.5	0	1	0.5	0	0.5	0	0	0	0	0	0	0	0	0	0	0	0	0	0	0	0	0	0	0	0	0	0.16855	0	0.00642077	0	0	0.0164489	0	0	0	0	0	0	0.0875645	0.124718
CD4+ Tem	Immune	0.93152	0.287691	0	0	0	0.128253	0.0299135	0.421844	0	0.5	1	0	0.47149	0	0	0	0	0	0	0	0	0	0.106299	0	0	0	0	0	0	0	0	0	0	0	0.136259	0	0.00915571	0	0	0.0259927	0	0	0	0	0	0	0.0232307	0.103502
CD8+ naive T-cells	Immune	0.905007	0.325582	0	0	0	0.180497	0	0	0.211556	0	0	1	0	0.5	0.5	0	0	0	0	0	0	0	0	0	0	0	0	0	0	0	0	0	0	0	0.0105034	0	0	0	0	0.0214259	0	0	0	0	0	0	0.135064	0.179569
CD8+ T-cells	Immune	0.910724	0.398509	0	0	0	0.137083	0	0	0.5	0	0	0	1	0	0	0	0	0	0	0	0	0	0.00802357	0	0	0	0	0	0	0	0	0	0	0	0.00591505	0	0.0115715	0	0	0.0390444	0	0	0	0	0	0	0	0.495775
CD8+ Tcm	Immune	0.926814	0.466403	0	0	0	0.118105	0.00869676	0	0.5	0	0	0.5	0	1	0.5	0	0	0	0	0	0	0	0	0	0	0	0	0	0	0	0	0	0	0	0.0146428	0	0.00788911	0	0	0.030151	0	0	0	0	0	0	0.0906031	0.5
CD8+ Tem	Immune	0.944691	0.370096	0	0	0	0.109668	0	0	0.5	0	0	0.5	0	0.5	1	0	0	0	0	0	0	0	0.028151	0	0	0	0	0	0	0	0	0	0	0	0.0571849	0	0.00533106	0	0	0.0588436	0	0	0	0	0	0	0.154516	0.5
cDC	Immune	0.982547	0.590314	0	0	0	0.107532	0.358226	0	0.0997484	0	0	0	0.00755205	0	0	1	0	0	0	0	0	0	0.411523	0	0	0	0	0	0	0	0	0.29001	0	0	0.0307042	0	0	0	0	0.371409	0	0	0	0	0	0	0.183211	0
Chondrocytes	Non-Hematopoietic	0.852691	0.354819	0	0.5	0.0837104	0.0102854	0	0	0	0	0	0	0	0	0	0	1	0	0	0	0	0.0917124	0	0	0.487825	0	0.023427	0.199178	0	0	0	0	0	0	0.0243417	0	0.0478027	0	0	0.015156	0.163532	0.5	0	0	0	0	0	0.00576342
Class-switched memory B-cells	Immune	0.979207	0.403078	0	0	0	0	0.365512	0	0.026151	0	0	0	0.0423264	0	0	0	0	1	0	0	0.0112073	0	0.29281	0	0	0	0	0	0	0	0	0	0	0	0.00328082	0	0.010402	0.5	0	0	0	0	0	0	0.5	0	0.0915705	0
CLP	HSC	0.900575	0.519431	0	0	0.000204541	0	0.00741947	0	0.0400167	0	0	0	0.0115247	0	0	0	0.0190172	0	1	0.0979876	0	0.0168393	0.033215	0.033928	0.0220519	0.0773973	0	0	0	0	0	0	0	0	0	0	0	0	0	0.0192658	0.0803996	0.00941577	0	0	0	0	0	0
CMP	HSC	0.916129	0.383038	0	0	0	0.0427895	0.163805	0	0.123981	0	0	0	0.0498439	0	0	0	0	0	0.207151	1	0	0	0.3097	0	0	0.5	0	0	0	0	0	0	0	0	0.175483	0.145849	0	0	0	0.0525817	0.129176	0	0	0	0	0	0.166549	0.0135394
DC	Immune	0.889714	0.852016	0	0	0	0.0631071	0.226939	0	0.0287243	0	0	0	0.0118717	0	0	0	0	0	0	0	1	0	0.183392	0	0	0	0	0	0	0	0	0.336098	0	0	0.00364408	0	0.000475851	0	0	0.170586	0	0	0	0	0	0	0.136269	0
Endothelial cells	Non-Hematopoietic	0.817227	0.642456	0	0	0	0.0029805	0.116715	0	0	0	0	0	0	0	0	0	0	0	0	0	0.0698162	1	0.124247	0	0	0	0	0.314028	0	0	0	0.164182	0	0	0.0292819	0	0.121417	0	0	0.0235208	0.215115	0.0245757	0	0	0	0	0.0342713	0
Eosinophils	Immune	1.02063	0.190197	0	0	0	0.0187319	0.380075	0	0.279772	0	0	0	0.0987442	0	0	0	0	0	0	0	0.159747	0	1	0	0	0	0	0	0	0	0	0	0	0	0.136015	0	0.00103716	0	0	0.227305	0	0	0	0	0	0	0.5	0
Epithelial cells	Non-Hematopoietic	0.876272	0.725038	0	0	0	0.0127076	0	0	0	0	0	0	0	0	0	0	0.030013	0	0	0	0.138575	0.0377816	0.0230889	1	0	0	0.196822	0.0331477	0	0	0	0.131608	0	0	0.00879893	0	0.0184919	0	0	0.0623874	0.0112088	0.0195426	0	0	0	0	0.227848	0
Fibroblasts	Non-Hematopoietic	0.87191	0.169417	0	0.5	0.145084	0.145563	0	0	0	0	0	0	0.0532087	0	0	0	0.5	0	0	0	0.0245942	0.286078	0	0.265229	1	0	0.298296	0.351719	0	0	0	0.0789038	0	0	0.000714994	0	0.179232	0	0	0	0.315926	0.5	0	0	0	0	0	0
GMP	HSC	0.921181	0.344481	0	0	0	0.026774	0.0615749	0	0.225259	0	0	0	0.0608758	0	0	0	0	0	0.5	0.5	0.0147677	0	0.259189	0	0	1	0	0	0	0	0	0	0	0	0.215666	0.0500921	0	0	0	0.113032	0.229138	0	0	0	0	0	0.318113	0.0108345
Hepatocytes	Non-Hematopoietic	0.81831	1.02646	0	0.141001	0	0	0.111827	0	0	0	0	0	0	0	0	0	0.0539288	0	0	0	0.0616353	0	0.101651	0	0	0	1	0	0	0	0	0.0706182	0	0	0	0	0	0	0	0.0459606	0	0.0209284	0	0	0	0	0.0533599	0.00206389
HSC	HSC	1.06362	0.30775	0	0.0538382	0.0559001	0	0.120146	0	0	0	0	0	0	0	0	0	0.271548	0	0	0	0	0.337637	0.125521	0.0722537	0.238341	0	0	1	0	0	0	0	0	0	2.75036e-06	0	0	0	0	0	0.5	0.120717	0	0	0	0	0	0
iDC	Immune	0.846844	0.965243	0.5	0	0	0.0757067	0.173021	0	0.0530774	0	0	0	0.0165121	0	0	0	0	0	0	0	0	0	0.177342	0	0	0	0	0	1	0	0	0.157633	0	0	0.000244641	0	0.00308081	0	0	0.214037	0	0	0	0	0	0	0.20454	0
Keratinocytes	Non-Hematopoietic	0.833278	0.952284	0	0	0	0.0307374	0.105765	0	0.0585117	0	0	0	0.0274803	0	0	0	0	0	0	0	0.071831	0	0.0972318	0	0	0	0	0	0	1	0	0.0974013	0	0	0.00969333	0	0.020938	0	0	0.0740902	0	0	0	0	0	0	0.200563	0
ly Endothelial cells	Non-Hematopoietic	0.839638	0.635104	0	0	3.382e-08	0.0327749	0.0843295	0	0	0	0	0	0.0141936	0	0	0	0	0	0	0	0.0868947	0	0.0273568	0	0	0	0	0.32078	0	0	1	0.107265	0	0	0.0332182	0	0.325994	0	0	0.0232312	0.127309	0	0.5	0	0	0	0	0
Macrophages	Immune	0.854799	0.426013	0	0.0465844	0.000855921	0.0228958	0.0975441	0	0.0200028	0	0	0	0.0108356	0	0	0	0	0	0	0	0.5	0	0.129982	0	0	0	0.146044	0	0	0	0	1	0	0	0.0066031	0	0.00204836	0	0	0.383874	0	0.0318583	0	0	0	0	0.226983	0.0127393
Macrophages M1	Immune	0.900575	0.950474	0	0.0294037	0.000613907	0	0.0510023	0	0	0	0	0	0	0	0	0	0.00347128	0	0	0	0.309963	0	0.0717634	0	0	0	0.0811927	0	0	0	0	0	1	0.410057	0.00100519	0	0.000359166	0	0	0.184531	0	0.0371868	0	0	0	0	0.0895892	0.00284768
Macrophages M2	Immune	0.897577	0.325551	0	0.218628	0	0.0911074	0.0924825	0	0.0743627	0	0	0	0.0489338	0	0	0	0	0	0	0	0.5	0	0.108671	0	0	0	0	0	0	0	0	0	0.5	1	0.00520949	0	0.0163149	0	0	0.329884	0	0	0	0	0	0	0.165271	0.0416694
Mast cells	Immune	0.900575	1.23398	0	0	0	0.00280932	0.00945248	0	0.0136919	0	0	0	0.00914146	0	0	0	0	0	0	0	0	0	0.0362298	0	0	0	0	0.00555183	0	0	0	0.00164038	0	0	1	0	0.00250896	0	0	0.00834773	0	0	0	0	0	0	0.0224674	0.00891876
Megakaryocytes	HSC	1.03416	0.494834	0	0	1.31475e-05	0.0092808	0.118828	0	0.0648891	0	0	0	0.0254798	0	0	0	0	0	0.000139821	0.138802	0	0.159035	0.102445	0	0	0.222334	0	0	0	0	0	0	0	0	0	1	0	0	0	0.0339846	0	0	0	0	0	0	0.0709619	0
Melanocytes	Non-Hematopoietic	0.900575	0.987497	0	0	0.000151422	0.00235503	0.00818598	0	0	0	0	0	0.00651515	0	0	0	0	0	0	0	0.138974	0.012442	0.0232565	0.0073363	0	0	0	0	0	0	0	0.147366	0	0	0.00118209	0	1	0	0	0.0759023	0	0	0	0	0	0	0.130764	0.00523802
Memory B-cells	Immune	0.597829	0.597829	0	0	0	0	0.5	0	0.0806428	0	0	0	0.0817203	0	0	0	0	0.5	0	0	0	0	0.468529	0	0	0	0	0	0	0	0	0	0	0	0.00153956	0	0.000556055	1	0	0.013881	0	0	0	0	0.5	0	0.0136967	0
Mesangial cells	Non-Hematopoietic	0.900575	0.681789	0	0.122821	0.087694	0	0.0917766	0	0.00305006	0	0	0	0.00603555	0	0	0	0.204026	0	0	0	0	0.0841179	0.0932178	0	0	0	0	0.015807	0	0	0	0	0	0	0	0	0.00474739	0	1	0.0156728	0	0.195469	0	0	0	0	0.0147277	0.0113198
Monocytes	Immune	0.982831	0.475292	0	0	0	0.0563814	0.34409	0	0.320235	0	0	0	0.0991347	0	0	0	0	0	0	0	0.3508	0	0.441182	0	0	0	0	0	0	0	0	0.290566	0	0	0.000575199	0	0.00104434	0	0	1	0	0	0	0	0	0	0.5	0.00745789
MPP	HSC	1.12213	0.165301	0	0	2.39733e-05	0.371357	0.0834541	0	0.0952681	0	0	0	0.0867475	0	0	0	0	0	0	0	0	0	0.0305435	0	0	0	0	0.5	0	0	0	0	0	0	0.0276121	0	0	0	0	0.03541	1	0	0	0	0	0	0.0958434	0.0219414
MSC	Non-Hematopoietic	0.923992	0.132258	0	0.23961	0.467402	0.0687939	0.0797453	0	0.0109402	0	0	0	0.0201166	0	0	0	0.5	0	0	0	0	0	0	0	0.0878699	0	0.0214363	0	0	0	0	0	0	0	0	0	0.329943	0	0	0.0848197	0	1	0	0	0	0	0	0.120018
mv Endothelial cells	Non-Hematopoietic	0.810212	0.329295	0	0	0	0.0182311	0.00184255	0	0	0	0	0	0	0	0	0	0	0	0	0	0.127363	0	0	0	0	0	0	0.411534	0	0	0.5	0.156432	0	0	0.0628358	0	0.209636	0	0	0.0638269	0.20478	0.0395453	1	0	0	0	0	0
Myocytes	Non-Hematopoietic	0.900575	0.92061	0	0.0606388	0.0095486	0.0234079	0.0353052	0	0	0	0	0	0.00208164	0	0	0	0.0761392	0	0	0	0	0.00119684	0.0248332	0	0.0200138	0	0	0	0	0	0	0	0	0	0	0	0	0	0	0	0	0.104083	0	1	0	0	0	0.00984799
naive B-cells	Immune	0.950058	0.632574	0	0	4.50192e-06	0	0.5	0	0.0156744	0	0	0	0.0563181	0	0	0	0	0.5	0	0	0.022208	0	0.410862	0	0	0	0	0	0	0	0	0	0	0	0	0	0.00198343	0.5	0	8.21588e-05	0	0	0	0	1	0	0.0305246	0
Neurons	Non-Hematopoietic	0.900575	1.2559	0	0	0	0.0174704	0.0435287	0	0.0362862	0	0	0	0.0236127	0	0	0	0	0	0	0	0	0	0.0524818	0	0	0	0	0	0	0	0	0	0	0	4.05529e-07	0	0.000367733	0	0	0	0	0	0	0	0	1	0	0.00497481
Neutrophils	Immune	0.855038	0.794103	0	0	0	0	0.162449	0	0.0972856	0	0	0	0.0533179	0	0	0	0	0	0	0	0.0902326	0	0.231916	0	0	0	0	0	0	0	0	0.0391425	0	0	0	0	0.000148621	0	0	0.455215	0	0	0	0	0	0	1	0.121699
NK cells	Immune	0.977958	0.46666	0	0	0	0.0607008	0.0222454	0	0.354617	0	0	0	0.369434	0	0	0	0	0	0	0	0	0	0.123238	0	0	0	0	0	0	0	0	0.0207775	0	0	0.261495	0	0.000593216	0	0	0.0475986	0	0	0	0	0	0	0.206546	1
NKT	Immune	0.939175	0.259903	0	0.111021	0	0.102233	0.0220329	0	0	0	0	0	0.107073	0	0	0	0	0	0	0	0.0726475	0	0	0	0	0	0	0	0	0	0	0.134434	0	0	0.00460926	0	0.0958601	0	0	0.347725	0	0.0664899	0	0	0	0	0.5	0.259259
Osteoblast	Non-Hematopoietic	0.854495	0.148127	0	0.5	0.410834	0	0	0	0	0	0	0	0.0341557	0	0	0	0.5	0	0	0	0	0.5	0	0.5	0.5	0	0.454791	0.149444	0	0	0	0.033592	0	0	0	0	0.175011	0	0	0.0395766	0.157074	0.5	0	0.5	0	0	0	0
pDC	Immune	1.03976	0.591753	0	0	0	0.0474102	0.24827	0	0.0149585	0	0	0	0.0354147	0	0	0.127278	0	0	0	0	0	0	0.457568	0	0	0	0	0	0	0	0	0	0	0	0.0348698	0	0.000629027	0	0	0.0583809	0	0	0	0	0	0	0.0147873	0.0971232
Pericytes	Non-Hematopoietic	0.900575	0.656356	0	0	0.106887	0.060599	0	0	0	0	0	0	0.0235847	0	0	0	0.00717518	0	0	0	0.00770665	0.0440155	0	0	0	0	0	0.0537166	0	0	0	0	0	0	0	0	0.117113	0	0.0634643	0.0169448	0.0924415	0.0534077	0	0	0	0	0.053935	0
Plasma cells	Immune	0.742707	0.613994	0	0	0.00307578	0	0.285273	0	0	0	0	0	0.04398	0	0	0	0.0811657	0.5	0	0	0	0	0.273977	0	0	0	0.0340694	0	0	0	0	0	0	0	0.0533026	0	9.63339e-05	0.446352	0	0	0	0.0796548	0	0	0.444657	0	0	0.0315118
Preadipocytes	Non-Hematopoietic	0.900575	0.422082	0	0	0.0103993	0	0	0	0	0	0	0	0	0	0	0	0.232656	0	0	0	0.0735408	0.0963284	0	0	0.0813759	0	0.158407	0	0	0	0	0.086001	0	0	0.0304546	0	0.141059	0	0	0.00959702	0	0.243815	0	0	0	0	0	0
pro B-cells	Immune	0.88981	0.451981	0	0	7.2483e-06	0	0.379649	0	0	0	0	0	0.0182848	0	0	0	0	0	0	0	0	0.018545	0.314254	0	0	0	0	0	0	0	0	0	0	0	0	0	0.000383719	0.477503	0	0.00602495	0	0	0	0	0.304744	0	0	0.0189329
Sebocytes	Non-Hematopoietic	0.900575	5.64858	0	0	0	0.00115774	0.0160872	0	0.00157626	0	0	0	0.000624503	0	0	0	0	0	0	0	0.00173455	0	0.00725333	0	0	0	0	0	0	0.145615	0	0.0101037	0	0	0.00148338	0	0.00737948	0	0	0.00525007	0	0.00198998	0	0	0	0	0.0230016	0
Skeletal muscle	Non-Hematopoietic	0.900575	1.65268	0	0	0.000283772	0.0283379	0.0406054	0	0.0156605	0	0	0	0.0152598	0	0	0	0	0	0	0	0	0	0.0222234	0	0	0	0	0	0	0	0	0	0	0	0	0	2.48948e-07	0	0	0.00542038	0	0.0209193	0	0	0	0	0.0387182	0.012677
Smooth muscle	Non-Hematopoietic	0.781617	0.267446	0	0.5	0.476648	0.0299103	0	0	0	0	0	0	0.00627526	0	0	0	0.5	0	0	0	0.0535699	0.5	0	0.5	0.5	0	0.330911	0.366544	0	0	0	0.172795	0	0	0	0	0.107458	0	0	0.0614888	0.385062	0.5	0	0	0	0	0	0
Tgd cells	Immune	0.863435	0.379784	0	0	7.46204e-05	0.089211	0	0.0207348	0	0.166016	0.246636	0	0	0	0	0	0	0	0	0	0	0	0.0435647	0	0	0	0	0	0	0	0	0	0	0	0.0115361	0	0.00190254	0	0	0	0	0	0	0	0	0	0	0.436805
Tregs	Immune	0.851568	0.51388	0	0	0	0.0514946	0.00323859	0.412144	0	0.5	0.496776	0	0.264579	0	0	0	0	0	0	0	0	0	0	0	0	0	0	0	0	0	0	0	0	0	0.0768008	0	0.0248927	0	0	0	0	0	0	0	0	0	0.197131	0.149549
Erythrocytes	HSC	0.900575	0.883752	0	0	0	0.0429907	0.240994	0	0.0261995	0	0	0	0.00790889	0	0	0	0	0	0.00196455	0.299331	0	0.0179596	0.080487	0	0	0.322639	0	0	0	0	0	0	0	0	8.10834e-06	0.494494	6.79798e-06	0	0	0.023353	0.352871	0	0	0	0	0	0.0456714	0.00509662
Th1 cells	Immune	0.876565	0.386415	0	0	0.00015195	0.069504	0	0.0320841	0	0.0709385	0.144741	0	0.178647	0	0	0	0	0	0	0	0	0.238756	0	0	0	0	0	0.0812845	0	0	0	0	0	0	0	0	0.00271901	0	0	0	0.157868	0	0	0	0	0	0	0.347044
Th2 cells	Immune	0.874825	0.795416	0	0	3.79936e-05	0.0316265	0.0106818	0.0185531	0	0.0174148	0.060533	0	0.103473	0	0	0	0	0	0	0	0	0.0681457	0	0	0.104153	0	0	0.0030799	0	0	0	0	0	0	0.0827776	0	0	0	0	0	0	0	0	0	0	0	0	0.107701
CD4+ memory T-cells	Immune	0.826466	0.311316	0	0	0	0.13757	0	0	0	0	0	0	0.5	0	0	0	0	0	0	0	0	0	0.0433395	0	0	0	0	0	0	0	0	0	0	0	0.00647701	0	0.000904335	0	0	0	0	0	0	0	0	0	0.00747839	0.36461
MEP	HSC	0.934174	0.374205	0	0.137323	0.000449149	0.0434227	0.120104	0	0	0	0	0	0	0	0	0	0	0	0.0813704	0.5	0.00734659	0.285202	0.324113	0.0684369	0.103177	0.5	0.190684	0	0	0	0	0.0237122	0	0	0.156126	0.219203	0	0	0	0.00317604	0.5	0.0984579	0	0	0	0	0	0.0253057
Platelets	HSC	0.783318	0.680753	0	0	0	0.00812974	0.0899256	0	0.0828017	0	0	0	0.0296477	0	0	0	0	0	0	0	0.0273588	0	0.0921375	0	0	0	0	0.116032	0	0	0	0	0	0	0.00134955	0	0.000286793	0	0	0.0890116	0	0	0	0	0	0	0.132663	0
[truncated: 18 more columns]
